# Supplementary material for: Shielding of actin by the endoplasmic reticulum impacts nuclear positioning
Source: Nat Commun. 2022 May 19;13:2763. doi: 10.1038/s41467-022-30388-3 (PMC9120458; doi:10.1038/s41467-022-30388-3)
Supplement: Supplementary file 8 — Source Data [file 41467_2022_30388_MOESM8_ESM.xlsx]

## Sheet: Fig. 1 
	1F
	siRNA	Scramble		Nesprin-2G	Climp-63 #1	Climp-63 #2	Kinectin-1	p180	Tripled KD	Myosin-1c	Reticulon-4
	LPA	-	+
		-17.12	15.07	-5.05	27.09	-18.19	-23.71	-1.92	32.01	14.516	-37.82
		-26.18	-18.65	-22.12	12.83	-43.07	-32.39	11.51	8.66	-53.989	-24.21
		13.09	-43.59	5.9	-6.6	32.24	-11.91	-3.27	8.07	-12.328	15.2
		-36.52	-10.68	-3.59	-3.91	-5.54	-15.92	-29.3	-7.16	-51.45	-44.27
		-3.03	-42.44	13.77	-40.65	-37.96	-20.82	-7.32	17.43	-63.246	-2.93
		7.28	-67.43	-8.89	47.09	-22.71	-54.97	5.67	-27.68	25.588	-17.68
		-5.05	-47.46	-25.09	8.91	-7.39	20.8	-10.94	-21.34	3.439	-28.62
		-32.05	-4.12	-28.67	-23.95	28.67	39.18	-12.3	2.48	-32.417	-41.79
		-4.03	18.68	-21.18	-8.83	8.74	-11.13	-45.31	-16.79	-1.712	-60.15
		-32.84	-42.59	-8.75	-12.46	-7.7	11.96	-25.75	2.41	1.397	-13.14
		-31.87	-13.23	-16.76	5.58	-43.36	-33.3	-26.48	-27.95	22.709	15.68
		-11.26	-19.87	-24.72	-19.73	-30.47	-36.48	-46.77	-28.19	22.245	20.18
		-19.49	-17.04	0.93	-51.45	-14.07	-60.15	-28.99	-17.64	2.645	-22.87
		-12.48	7.6	-0.44	22.8	-17.96	41.86	-18.03	-15.94	5.763	-20.02
		-28.95	-39.14	-21.83	14.55	-41.89	-39.32	-51.87	-31.5	23.089	-33.26
		-5.82	-9.54	-26.02	-17.77	-15.1	-3.03	11.64	-18.9	12.252	-47.61
		-6.27	13.9	-19.21	-36.91	-25.55	-9.65	-41.56	-47.81	-35.368	-14.96
		-40.04	-33.49	-22.01	-5.49	-41.07	-79.74	-34.26	-14.55	-19.591	14.42
		-15.7	-28.77	37.18	-5.2	5.01	47.01	-22.21	-32.9	3.523	-21.13
		-12.95	-28.74	-13.84	20.34	-13.76	-28.02	41.86	3.63	54.26	-25.59
		-5.16	-23.87	-8.96	-38.1	-7.96	-24.1	-26.42	-47.69	10.584	-27.33
		0.38	-12.21	-9.86	10.78	9.05	-30.15	42.34	-10.34	-35.866	-2.93
		23.25	-11.52	-71.92	1.9	-26	-15.96	-35.51	7.37	5.719	-16.46
		-33.51	5.53	-7.46	12.38	15.9	-0.7	-12.53	-16.35	14.227	-33.05
		-4.38	-6.94	-3.01	-7.7	14.05	-22.71	-69.08	3.7	9.644	43.06
		-18.04	-51.86	34.11	64.14	-8.27	-8.54	-26.38	-49	39.771	5.77
		0.95	-19.57	37.28	-31.24	-11.42	-13.27	6.61	-31.18	21.995	-37.22
		-7.19	-44.93	-17.78	3.58	12.55	-51.54	-14.4	-2.63	-12.235	0.01
		2.73	-35.77	13.72	4.25	-47.2	-63.21	-46.42	-27.37	9.172	-27.21
		45.6	-18.04	-15.78	-7.08	-15.44	-32.68	-25.28	-13.67	-26.874	-32.07
		-41.89	-35.14	-32.22	22.65	-20.88	27.33	-57.41	21.43	-12.66	-4.84
		26.88	-13.32	3.06	12.73	7.4	-33.21	-7.84	-28.78	-20.591	-47.85
		27.57	-26.33	-34.83	-72.6	-5.03	-39.58	-37.72	59.48	-24.943	-39.8
		-19.28	-38.32	-5.68	66.61	-38.97	26.12	-38.17	12.6	-1.017	-34.48
		-23.74	18.51	7.36	-26.2	18.57	-45.56	-31.53	-17.49	-47.732	-10.4
		-13.68	-3.84	-46.29	0.54	26.7	-18.37	-43.65	-45.3	-33.029	6.48
		-1.98	-26.39	-37.09	0.87	9.21	0.08	10.69	26.1	-32.049	-39.97
		13.98	-51.85	-43.13	1.23	14	-47.11	6.86	-34.93	-38.632	-12.96
		-28.13	-9.93	1.5	-15.03	57.2	-35.98	-33.91	8.34	4.233	7.68
		14.39	-33.4	-21.75	27.33	-16.84	-2.63	-32.19	-54.55	-21.842	-37.92
		-19.06	-19.8	-10.2	-11.42	-7.98	-6.38	-16.09	6.89	-18.948	-26.4
		-4.83	12.98	16.76	-8.85	43.9	-63.5	25.65	39.72	12.835	-41.75
		-22.02	-28.85	-0.28	22.04	-34.13	-69.37	-42.93	-34.94	21.319	-11.38
		1.99	1.68	-18.22	14.48	3.41	-40.33	-41.35	11.77	0.458	5.57
		-3.94	-39.52	23.2	28.58	21.53	-12.5	-22.47	8.76	5.484	-38.24
		1.29	8.68	24.72	31.2	-15.63	21.53	-35.98	32.57	-14.374	-51.73
		17.97	-12.91	-27.07	-27.92	4.42	-28.35	-30.03	-22.98	-16.732	-13.37
		24.32	-53.35	-1.19	-20.12	-23.18	26.1	13.45	-21.05	-49.794	-36.31
		-4.43	-49.35	-6.57	-23.92	-22.57	-30.2	31.66	-54.84	-7.958	29.24
		-3.42	-2.12	-14.22	5.3	-15.16	-0.85	-24.63	-26.18	31.772	-37.43
		-13.49	4.97	15.94	-17.27	18.16	3.28	3.36	18.21	-2.898	-41.89
		-43.92	-4.73	-6.95	-33.26	37.97	-32.28	-18.39	-24.08	-39.486	-5.28
		-24.14	5.14	-21.39	11.29	4.21	-39.69	-10.72	-18.72	-45.309	-37.47
		2.83	6.52	-25.81	-5.35	27.19	-4.1	11.32	-15.17	-39.786	-18.37
		11.99	-14.89	3.24	4.82	-23.58	-17.33	-28.73	-27.63	-15.951	-32.74
		10.15	-1.46	-44.65	-21.67	-2.5	-61.47	15.48	-11.42	-37.149	-45.01
		7.63	8.53	-16.5	-0.73	-7.46	-16.01	-2.94	-24.11	-26.067	-7.95
		12.98	-36.53	24.66	26.55	-28.61	-12.75	-14.56	-22.9	3.097	1.02
		-14.2	-29.08	-0.04	27.51	-1.61	-4.34	-62.83	40	-36.194	45.85
		-21.79	-33.88	-18.66	32.61	-29.9	17.53	-41.02	8.51	-8.544	-3.86
		2.97	-13.06	-34.03	-10.46	24.28	-17.66	-10.96	-25.3	6.38	7.87
		33.53	-41.7	-15.97	-23.1	-24.55	-47.04	0.91	-18.78	54.17	-23.23
		-35.08	-20.18	54.28	8.18	-22.99	-40.57	19.99	-2.51	-15.674	-28.12
		16.19	-30.75	-13.24	-19.81	-10.71	-36.93	-0.22	29.61	-31.526	17.64
		-21.57	-11.47	-5.66	-1.89	-1.04	-14.12	-26.36	-5.32	4.591	12.93
		-61.83	-37.54	-19.66	-8.11	-14.05	40.69	9.66	8.88	-21.713	33.41
		-23.11	6.86	31.81	-44.48	41.63	19.94	-17.61	-61.48	20.686	-30.37
		-10.92	15.66	-13.3	-6.41	16.61	-28.47	-16.7	3.69	-20.054	-3.78
		13.11	-60.68	10.23	5.24	-54.71	-18.51	-36.48	-45.23	-10.698	-24.46
		-31.81	-28.07	46.83	-9.46	40.89	22.9	4.99	5.32	-40.413	-63.3
		5.49	-24.65	-1.74	22.08	3.35	-22.54	-8.24	-36.3	6.119	-0.32
		0.6	2.69	38.92	16.1	19.11	-14.31	13.18	-4.82	3.244	-20.93
		5.93	21.32	11.64	-26.844	-26.9	-31.29	29.18	-0.58	-2.757	-18.39
		26.17	30.87	8.58	0.557	1.15	-20.5	20.02	-38.75	19.735	-38.21
		14.52	-14.1	-1.77	-21.707	-45.14	-8.09	7.65	6.02	-8.05	-31.29
		22.37	-49.13	-13.47	-30.231	-31.28	-4.68	37.3	-33.5	22.625	-57.83
		9.89	-25.56	19.75	21.08	-21.05	-18.86	6.15	-45.68	-15.897	-31.94
		-24.83	28.9	17.86	-15.369	34.21	-29.93	47.43	-61.78	2.875	-30.95
		14.62	-17.68	-35.07	-17.107	-8.2	-48.97	-5.19	-1.57	18.052	-44.53
		37.12	-14.45	-16.01	-6.962	-13.35	-17.62	-0.27	12.69	-13.145	-28.68
		-13.79	-34.81	-30.25	1.105	-18.72	-17.76	-16.01	-35.32	-14.812	-59.65
		7.51	-0.47	-20.28	36.969	-6.47	-50.12	9.26	1.62	3.984	-35.9
		8.4	6.66	26.09	22.829	-31.86	-38.82	-2.9	-11.43	20.812	-26.79
		-1.75	-31.24	-18.2	-31.679	-15.52	11.35	-2.05	27.56	-15.166	-12.05
		8.18	-10.9	-5.97	3.608	-26.93	-1.53	-34.05	56.96	-39.326	-16.58
		-5.05	-35.6	-33.36	34.018	-15.06	20.88	8.7	-15.47	-58.384	-18.72
		9.32	-13.32	9.95	-20.16	-5.98	-8.09	23.51	14.79	-49.466	-40.74
		10.39	6.26	-32.48	-36.086	18.82	10.48	-19.53	-15.69	-41.906	-17.09
		-20.53	-5.91	-23.9	-29.375	-64.29	4.23	-11.89	12.3	-0.089	18.85
		20.73	-1.72	-3.85	2.14	-30.14	-2.17	-34.37	-27.73	7.149	30.9
		-10.13	-10.41	21.54	19.224	-9.33	-20.34	-52.3	-31.81	40.07	3.15
		-36.24	-10.59	6.4	-40.555	-11.88	-53.09	-17.81	-28.79	5.412	-14.15
		-25.06	-40.01	-12.23	20.463	-0.09	-41.19	-1.46	2.39	8.706	-1.48
		-25.11	0.55	20.56	15.146	7.2	-56.7	-27.71	34.19	-50.322	-7.44
		-34.33	-5.17	26.58	-26.701	-14.51	25.33	-44.85	-8.51	-46.071	-34.47
		13.94	-26.24	-20.2	-27.16	23.72	-9.09	-20.36	-40.21	19.725	-10.41
		-42.42	-26.35	-32.08	-6.184	-18.48	-31.87	-37.38	-21.73	33.539	-57.55
		-29.75	7.92	24.33	-10.977	23.22	-24.45	-43.12	-6.55	2.996	-18.79
		8.08	-0.55	-5.76	-0.432	34.81	-51.47	-4.53	-41.4	-20.363	-10.96
		-18.4	-39.81	-43.88	-3.744	26.38	2.1	-18.42	-10.39	32.235	-12.22
		36.53	-85.86	34.58	-5.056	10.65	-19.8	22.93	5.31	-4.032	-56.08
		-17.08	-18.26	-12.2	-12.114	-7.01	16.46	-7.73	55.5	-26.301	-27.86
		31.31	1.56	-14.13	-44.893	0.61	33.88	-13.1	14.5	-31.377	-54
		-13.79	-40.29	21.77	3.38	-28.77	-44.35	2.18	21.74	-52.577	-27.16
		-3.7	-17.47	9.17	-49.215	18.12	7.05	-9.67	-39.06	-1.8	16.39
		-1.15	-3.47	-48.75	-57.202	23.25	-27.65	2.16	7.81	-4.022	-6.41
		-3.57	-23.61	-48.21	-41.65	32.62	-1.69	-4.63	-5.51	-79.924	-36.62
		-27.29	-15.96	-21.7	4.859	-23.99	-43.79	-36.47	-6.47	-7.27	-36.78
		4.11	40.73	-11.66	-21.797	-4.69	26.14	-44.86	-26.56	-62.464	-35.64
		-19.51	-30.34	-26.68	-17.582	-30.58	-28.1	-50.89	-12.72	-39.7	-26.82
		-4.91	-2.75	35.49	-12.344	26.03	-63.05	-69.18	-35.79	-32.02	-56.52
		-12.28	-34.79	-31.62	-60.254	54.28	16.45	18.79	-59.51	1.825	-14.71
		-18.64	-17.75	-17.16	-6.605	-35.51	-4.19	-52.37	-49.92	1.479	-51.42
		10.91	-49.54	-29.06	-1.617	14.29	8.49	-32.86	-46.18	-34.9	-29.37
		-10.43	-35.82	-21.68	1.768	-22.57	26.45	10.52	-52.54	-30.924	-51.57
		-25.38	0.36	3.17	-32.477	12.61	-31.58	-23.26	-8.17	-13.509	-39.96
		-1.1	-51.88	28.68		-39.65	-56.42	15.67	-4.14	-14.275	-21.16
		-12.27	-26.5	-12.61		-32.92	-30.11	-35.61	-20.95	-48.182	3.91
		3.13	-23.72	-16.66		9.14	-35.04	17.62	-13.73	-5.116	-52.58
		-19.79	42.98	-21.07		-44.33	41.88	-35.69	19.88	17.236	-44.51
		-16.88	-49.14	52.62		-28.78	-20.21	-11.4	-15.34	-26.728	46.3
		-5.6	-14.13	-5.85		-27.23	5.38	-5.38	-18.26	-18.392	58.41
		-1.64	19.16	-18.17		4.57	18.68	-86.52	20.92	-17.234	-41.52
		-63.35	-43.68	33.52		-9.45	-18.63	-22.66	-28.53	13.567	-34.02
		-11.38	-7.52	35.49		11.84	-35.14	9.31	20.7	-8.599	-20.89
		-34.93	-27.39	-28.36		-30.29	20.3	-19.37	6.81	-36.292	-30.96
		11.62	5.17	-32.91		15.99	-60.32	12.96	24.66	-28.45	14.87
		-0.35	7.7	8.3		-32.8	5.16	-39.52	-64.07	7.759	-19.1
		-16.72	-32.81	-0.48		-41.23	-31.01	-28.58	-55.23	-43.162	-3
		-13.75	-44.71	-39.05		-32.7	13.246	6.68	-56.67	-0.31	20.73
		12.52	-4.87	-20.16		4.88	-28.095	16.98	-1.31	-39.891	-43.1
		11.16	10.67	32.82		16.46	-17.796	5.23	-28.46	-7.435	-50.67
		-6.06	-59.01	38.77		-28.8	-7.418	1.03	-1.1	-17.571	-27.85
		4.698	-5.57	-17.77		-19.37	-5.814	-40.961	13	-9.587	-24.57
		10.193	-54.52	-17.86		1.26	28.187	-14.996	-4.58	12.922	-4.47
		-11.912	-29.08	-29.83		28.98	-20.385	-10.308	-49.82	11.223	-25.54
		-2.014	-3.6	16.28		-42.99	-29.407	-23.23	-65.72	-32.676	-21.22
		2.111	-43.34	26.68		23.74	13.222	-52.481	-33.01	25.218	-34.25
		-12.234	8.99	-13.57		-17.26	4.602	-22.919	-38.41	-25.802	-25.48
		-16.491	-9.29	21.92		33.93	47.109	-14.741	-11.7	-11.109	-43.88
		-1.064	-25.55	-0.19		-23.25	-22.603	16.777	-36.24	-26.053	-44.75
		-2.264	-3.61	-2.58		42.59	-17.921	-36.674	-45.74	-57.382	-43.8
		2.056	21.17	-22.98		-25.59	-8.698	-21.228	10.67	-60.949	22.89
		1.197	7.63	-30.16		-13.1	-19.039	5.495	-12.24	-21.953	1.9
		13.107	-34.03	-2.19		-16.78	52.706	45.06	14.62	-66.738	-32.35
		-2.575	4.53	-6.27		10.82	-36.635	31.558	-16.07	-14.343	-32.4
		12.687	-2.91	16.19		-24.53	2.747	-11.174	-14.78	-13.01	-39.72
		-22.153	-14.45	32.22		4.9	-27.648	-69.536	0.62	-5.684	-15.22
		14.293	-19.5	9.32		26.65	6.7	-31.305	4.87	7.825	-35.64
		-6.092	-1.34	25.64		0.32	-4.546	13.503	2.5	-20.652	-38.51
		-17.338	-15.67	29.4		-7.4	32.333	-26.71	18.18	12.969	-45.15
		17.216	-79.04	-27.77		0.05	-14.299	-71.575	-60.33	-30.585	30.84
		-5.907	-27.24	4.2		-22.29	-34.759	54.403	-25.32	22.489	-35.54
		-9.478	-22.76	12.78		-13.77	9.297	-10.159	38.6	-29.056	7.74
		-0.969	22.5	-12.08		12.65	-44.353	-23.028	7.64	-36.694	21.22
		17.08	-17.05	-14.58		2.15	-43.49	6.591	-16.58	-80.712	-38.65
		-17.329	-1.25	-16.52		44.28	-11.762	-40.258	-4.15	-30.594	-40.72
		-30.091	3.22	-50.72		-17.49	-10.453	-37.669	4.41	-36.892	13.29
		-6.715	40.79	-3.24		-27.67	-16.797	16.424	24.7	-59.775	-65.04
		-25.372	2.38	47.63		17.5	-63.314	-3.012	-49.95	-50.98	-32
		-13.382	15.07	-19.72		-15.05	-1.434	-26.413	-10.8	-26.148	-14.99
		0.471	-18.65	-42.43		8.15	-14.097	-41.732	-19.48	1.198	17.39
		-12.652	-43.59	-6.21		24.32	-19.03	-11.914	-23.87	-24.736	-1.61
		13.72	-10.68	-18.33		-21.66	3.073	-22.103	-29.07	-59.449	-63.46
		11.979	-42.44	-14.48		2.03	11.13	13.912	34.27	-35.672	-56.12
		1.546	-67.43	7.94		-21.97	-30.772	-31.557	24.34	-25.532	-51.18
		12.165	-47.46	46.72		-0.26	-23.361	11.641	27.83	10.766	-44.78
		3.143	-4.12	21.04		9.64	-2.626	5.803	12.15	8.844	-33.06
		3.467	18.68	1.86		32.45	-58.212	-22.391	41.66	-32.507	-59.27
		21.434	-42.59	19.73		0.14	-28.086	-39.494	14.12	-8.037
		-28.768	-13.23	37.96		15.91	-3.511	-9.881	-23.67	-12.079
		-1.664	-19.87	-35.67		1.79	7.645	8.779	-33.32	32.319
		-20.248	-17.04	22.67		25.26	-0.355	-32.944	-11.63	-25.98
		10.986	7.6	-23.17		-18.65	19.897	-1.663	-18.81	-53.225
		0.338	-39.14	-21.69		24.78	-23.129	-16.685	-20.15	-37.986
		-6.998	-9.54	34.74		6.9	-3.099	15.561	11.5	8.959
		14.684	13.9	28.53		8.14	-28.626	11.463	-41.6	37.476
		-0.716	-33.49	25.05		-24.54	-28.032	-42.363	-0.29	-23.627
		8.427	-28.77	-6.82		46.89	-52.153	-9.19	-69.73	7.372
		-0.922	-28.74	-9.72		47.95	-7.648	-11.862	43.62	33.461
		4.908	-23.87			-13.91	-22.686	4.988	-1.94	1.753
		39.341	-12.21			-33.07	-51.395	-31.341	-3.44	-8.883
		-13.567	-11.52			-13	8.84	-63.885	-19.83	-30.815
		-56.854	5.53			9.22	-62.213	-3.56	3.25	-17.768
		7.269	-6.94			19.61	-3.005	-22.657	9.45	-22.201
		-25.944	-51.86			-49.61	-5.095	-10.47	-36	9.628
		-7.529	-19.57			27.42	-20.958	-35.422	23.85	-9.672
		-20.681	-44.93			14.14	-8.935	-55.19	49.59	-35.941
		-37.135	-35.77			-35.241	-55.342	-21.281	-13.62	-61.636
		-16.575	-18.04			29.639	-19.265	17.621	-14.44	-49.817
		-18.904	-35.14			23.365	8.425	-29.122	-17.28	-1.659
		-13.365	-13.32			-36.045		33.451	-52.61	-12.793
			-26.33			-55.015		-52.693	0.88	-34.681
			-38.32			-15.205		35.56	53.81	-5.151
			18.51			-54.725		8.445	-14.15	-5.656
			-3.84			-9.421		-20.383	-11.46	-61.717
			-26.39			2.845		-28.988	14.28	5.165
			-51.85			-2.174		-27.171	48.79	-34.439
			-9.93			-26.637		-4.029	-35.34	-7.912
			-33.4			10.975		16.216	60.38	-33.738
			-19.8			-21.556		-9.643	19.96	-8.933
			12.98			19.84		-43.203	-2.84	-29.785
			-28.85			-4.149		10.468	-14.35	-7.467
			1.68			19.623			12.81	-24.683
			-39.52			-24.792			20.54	-50.189
			8.68			11.127			-18.09	-0.826
			-12.91			-33.487			-30.8	-28.605
			-53.35			-2.443			-15	9.453
			-49.35			46.349			5.26	18.328
			-2.12			3.146			17.97	-20.64
			4.97			-18.113			-22.18	-6.011
			-4.73			46.673			-17.74	-30.989
			5.14			6.165				-34.149
			6.52			-39.171				10.258
			-14.89			7.338				-9.089
			-1.46			-13.156				0.708
			8.53			12.084				4.638
			-36.53			10.48				-26.422
			-29.08			3.384				-27.055
			-33.88			-49.087				29.41
			-13.06			-49.674				-45.997
			-41.7			-21.029				-35.729
			-20.18			-21.304				-10.835
			-30.75			-13.024				-15.402
			-11.47			-11.737				18.867
			-37.54			-40.09				-21.786
			6.86			-35.794				-18.194
			15.66			-19.365				22.858
			-60.68			-33.207				-32.449
			-28.07			18.864				-68.629
			-24.65			-14.061				-47.506
			2.69			-51.994				-50.164
			21.32			-38.436				-1.609
			30.87			21.829				-23.428
			-14.1			12.591				5.332
			-49.13			-34.047				-7.571
			-25.56			-37.158				52.102
			28.9			-43.547				5.499
			-16.33			-11.399				-66.705
			-15.639			-40.619				-29.14
			-1.741			-20.318				47.221
			-33.04			-29.158				-41.501
			23.551			-41.485
			-25.175			-58.662
			-40.535			-15.832
			-52.053			-45.065
			-6.519			7.312
			-75.149			-9.964
			-55.45			-12.821
			-2.352			29.976
			-11.075			2.352
			-12.219			-10.882
			34.56			-0.844
			-40.708			-30.848
			-31.231			-11.451
			-42.042			-36.414
			-33.682			-12.33
			-21.392			-29.23
			1.606			-11.678
			-42.838			-14.144
			28.745			16.277
			-21.492			22.076
			-57.002			33.852
			-17.735			-10.237
			28.191			-10.131
			-24.189			-28.822
			-64.204			13.164
			-16.946			17.338
			-33.336			0.887
			-36.875			47.213
			1.672			-23.829
			-2.926			10.825
			-5.159			-37.586
			-48.554			-5.827
			-3.792			37.354
			2.477			34.579
			-41.936			4.494
			-42.612			-3.914
			-27.752			-10.431
			-26.472			-31.149
			15.741			-7.658
			22.471			36.847
			11.952			-5.3
			-11.29			-12.977
			-20.222			35.304
			18.941			30.516
			-2.546			-14.039
			18.411			18.786
			-38.819			28.393
			-10.554			-14.455
			13.118
			-17.412
			-25.89
			-13.524
			24.49
			-23.727
			-15.761
			18.493
			8.709
			17.318
			-60.517
			-28.029
			2.815
			-12.052
			-16.127
			-23.152
			-26.634
			-38.039
			-45.913
			-44.585
			-75.994
			-5.437
			14.367
			11.195
			-25.767
			-13.306
			9.81
			-43.549
			14.859
			-11.552
			-30.196
			-58.971
			-13.521
			5.399
			2.947
			-26.469
			-5.033
			-80.345
			13.168
			3.323
			-56.961
			-62.897
			-30.078
			-12.315
			-11.472
			-25.557
			-62.076
			-61.164
			-35.564
			-40.4
			-41.989
			-31.703
			-49.763
			36.459
			-69.195
			35.043
			-32.182
			-51.51
			12.031
			-40.749
			-33.784
			-24.835
			-14.494
			16.901
			10.768
			-14.041
			-30.127
			-57.564
			-47.311
			-33.328
			-52.235
			-24.232
			-22.497
			-15.546
			-14.894
			-11.318
			-39.211
			-25.339
			-60.976
			-67.848
			-34.275
			-9.237

## Sheet: Fig. 2
	2B
	siRNA	Scramble		Climp-63
	LPA	-	+	-	+
		2.16582	1.999	1.58915	1.89274
		1.73813	2.805	2.06917	2.06842
		1.62492	2.595	1.53685	2.06229
		1.50703	1.921	1.88518	1.72014
		1.14633	1.509	1.87344	1.53502
		1.73495	1.987	1.7921	2.02265
		1.31129	1.959	1.50009	1.42351
		2.32309	2.104	1.46532	2.03385
		1.64277	2.302	2.07773	1.21358
		1.5332	2.276	1.69023	1.62039
		1.65736	1.845	1.44903	1.54731
		1.30366	1.954	1.79563	2.09412
		2.05667	1.588	1.68762	1.60283
		2.19512	1.98	1.58094	1.64998
		1.68004	2.438	1.42424	1.05597
		1.8996	2.296	1.59976	1.32342
		2.00504	2.783	1.4366	1.43891
		1.71217	1.901	1.83668	1.83762
		1.62277	1.741	1.72587	1.75167
		1.63448	1.885	2.10328	1.58207
		1.72449	1.91	1.77302	2.27929
		2.05817	1.453	1.79664	1.76368
		1.64398	2.327	1.57039	1.81248
		1.74092	2.009	1.46233	1.39851
		1.56255	1.805		1.43026
		1.83221	1.486		1.67141
		1.62474	1.656		1.75045
			1.473		1.95783
	2D
	ER compaction	Scramble
		Time
		5	0.987	0.839	1.031	0.961	0.888	1.026	1	1.08	0.891	0.964	0.925	0.986	0.892	1.127	1.007	0.963	1.005	0.98	0.973	1.044	0.916	0.964
		20	0.967	0.938	1.04	0.892	1.026	1.101	1.01	1.36	0.869	1.004	0.836	0.885	0.884	1.258	1.062	1.032	1.033	0.962	0.919	1.07	0.956	0.976
		35	1.283	0.933	1.013	0.929	1.05	0.967	0.99	1.31	0.842	1.033	0.772	0.946	0.933	1.233	1.172	1.065	0.964	0.956	0.996	1.196	0.946	0.963
		50	1.08	0.985	1.096	0.903	1.046	0.99	1.16	1.47	0.8345	1.0697	0.7606	0.9253	0.9396	1.0988	1.2315	1.157	1.189	1.029	0.955	1.294	0.981	1.098
		65	1.286	1.117	1.209	0.95	1.095	1.097	1.33	1.49	0.91	1.163	0.747	0.926	0.975	1.224	1.204	1.254	1.223	1.136	1.086	1.302	1.046	0
		80	1.361	1.188	1.297	0.975	1.326	1.192	1.46	1.55	0.947	1.332	0.743	0.954	0.99	1.453	1.216	1.166	1.135	1.118	1.08	1.398	1.099	1.076
		95	1.225	1.065	1.407	1.099	1.304	1.254	1.5431	1.5713	1.001	1.36	0.801	1.044	0.995	1.301	1.23	1.305	1.03	1.156	1.051	1.504	1.087	1.148
		120	1.256	1.235	1.408	1.151	1.32	1.239	1.58	1.6	1.036	1.551	0.885	1.166	0.899	1.262	1.322	1.423	0.93	1.235	1.122	1.615	1.154	1.115
		Climp-63 siRNA
		Time
		5	1.12112	1.03805	0.94089	0.998819	0.911204	0.92292	1.05086	1	1	1	0.9	1	1.1	1	0.913	0.905	0.971	1.078	1	0.846	0.623
		20	1.01812	0.988917	1.01374	0.885731	0.929131	0.943944	1.01002	1	1	0.9	0.9	1	1	1.1	0.942	0.826	0.882	1.117	1.206	0.852	0.571
		35	1.07513	1.08179	0.962131	0.883969	1.02827	0.950049	0.930805	0.9	1	0.9	1	1.1	1.2	1.1	0.974	0.871	0.938	1.116	1.25	0.903	0.555
		50	1.13926	1.01862	0.939416	0.994467	1.02446	0.961282	1.01163	1	1	1	1.1	1.1	1.1	1	0.98	0.884	1.05	1.25	1.335	0.88	0.622
		65	1.21321	1.02528	0.938929	1.00841	1.16586	1.06629	0.945904	1.1	1	1	1.1	1.2	1.2	1	1.094	0.846	1.131	1.26	1.258	0.89	0.601
		80	1.2183	0.96843	1.00752	1.074	1.22107	1.15553	0.94178	1.2	1	1	1.1	1.2	1.2	1	1.15	0.912	1.038	1.384	1.353	0.928	0.619
		95	1.15442	0.933818	1.03728	1.06947	1.17419	1.3444	1.00013	1.1	1.1	1	1	1.2	1	1.2	1.17	0.992	1.071	1.408	1.216	0.969	0.723
		120	1.16519	0.952963	1.04889	1.01502	1.16961	1.45859	1.04243	1.1	1.2	1	1	1.2	1.1	1.2	1.149	0.99	1.02	1.29	1.2	1.045	0.689
	2E (right)
	Climp-63 siRNA										Nuclear Movement
		Final Plot									Time
			PN ER			Nuclear movement					5	0	0	0	0	0	0	0	0	0	0	0	0	0	0	0	0	0	0	0	0	0	0	0	0	0	0	0	0	0	0	0	0	0	0	0	0	0	0
		Time	Mean	SD	N	Mean	SD	N			20	-4.232	-0.4232	0.4232	0.4232	0.4232	0.2116	0	0	-0.4232	0	-0.6348	0.4232	0.4232	0	-2.116	-0.6348	-0.6348	-0.4232	0.4232	0.2116	-0.4232	14.1772	0	1.2696	0.2116	0	0	0.2116	0.8464	0	0	-2.9624	0.6348	2.116	3.8088	2.116	1.9044	-1.4812
		5	1	0	21	0.417632	2.65453	37			35	1.058	-0.2116	-1.058	0.6348	-0.6348	-0.8464	-1.4812	-0.6348	-1.2696	-2.116	0	0	0.6348	-0.6348	-0.2116	1.2696	-1.6928	-1.4812	-0.2116	1.058	-1.9044	-2.116	3.174	1.2696	0.4232	0	0.4232	1.9044	-0.2116	2.116	2.116	-1.4812	-0.8464	-3.174	0.2116	0.6348	-0.4232	0
		20	0.967613	0.105679	21	0.311832	1.60528	37			50	5.7132	1.2696	-2.3276	0.4232	-0.8464	-0.2116	0	-1.058	-2.7508	-0.4232	-0.6348	-1.6928	0	0	-0.2116	-2.3276	1.9044	-0.8464	2.9624	0	-1.058	-1.6928	0	-1.4812	-0.8464	0	1.6928	-0.8464	-2.116	-1.4812	-0.4232	-1.6928	0.4232	0.4232	-0.8464	0	0	2.5392
		35	0.956457	0.126842	21	-0.17262	1.34085	37			65	0.6348	0.8464	-1.058	-1.058	-1.058	2.9624	-0.2116	-0.4232	-2.9624	-0.4232	-0.4232	0.6348	0.6348	0	-1.4812	0.8464	1.9044	-1.9044	0.2116	-0.6348	-0.4232	-1.058	-2.116	-1.6928	-1.4812	0	0.2116	0	1.4812	-0.8464	0.4232	-2.5392	0.2116	0.6348	-1.9044	2.3276	-0.8464	4.8668
		50	0.986626	0.144241	21	-0.10023	1.64842	37			80	0.4232	-1.4812	-0.2116	-2.7508	0.2116	1.4812	-0.4232	-0.2116	2.116	-0.2116	-0.2116	0	0.2116	-0.2116	0.4232	-2.3276	1.4812	0	-0.8464	2.5392	-1.4812	-0.6348	0	-3.174	-1.9044	-0.6348	-2.116	0.2116	2.116	-2.3276	-0.6348	-1.058	1.058	-0.4232	1.9044	4.0204	0.2116	1.6928
		65	1.01858	0.140853	21	0	2.11829	37			95	-1.2696	1.2696	0	-1.058	0.6348	0	0	-0.6348	-2.116	0.2116	0	-0.4232	0.8464	0	-0.8464	-0.2116	0.4232	-0.2116	0	1.9044	-0.8464	-1.9044	-2.9624	-1.4812	-1.2696	1.6928	-6.9828	-1.6928	-0.4232	-2.7508	1.058	-1.6928	0	-1.2696	-0.6348	1.9044	0	2.5392
		80	1.04971	0.156208	21	-0.23944	1.73737	37			110	-2.9624	-1.058	-0.2116	0.8464	0	-0.6348	0	0.2116	-0.2116	0	-1.6928	0	0.4232	0	0.2116	-0.6348	-1.058	2.5392	1.9044	-0.2116	0.4232	-0.4232	-0.2116	0.2116	0.2116	0.2116	-1.9044	-1.6928	0	2.7508	1.6928	-3.5972	1.6928	0.4232	-1.2696	0.4232	-0.4232	1.9044
		95	1.07955	0.170562	21	-0.36195	1.73579	37			120	-3.8088	1.2696	-0.2116	-0.6348	-1.058	-0.2116	0.2116	0	-1.4812	0	0.4232	-0.6348	1.058	0	1.6928	1.9044	-0.2116	1.2696	-1.4812	-1.058	-0.6348	0.8464	-2.9624	-0.2116	0.4232	0.8464	0.8464	2.116	-2.3276	0.6348	10.3684	0	0	1.058	1.058	-0.6348	0	-0.4232
		110	1.0887	0.148827	21	-0.06682	0.943878	37			ER compaction
		120	1.09694	0.151855	21	0.2116	2.10281	37			Time
											5	1.12112	1.03805	0.94089	0.998819	0.911204	0.92292	1.05086	1	1	1	0.9	1	1.1	1	0.913	0.905	0.971	1.078	1	0.846	0.623
											20	1.01812	0.988917	1.01374	0.885731	0.929131	0.943944	1.01002	1	1	0.9	0.9	1	1	1.1	0.942	0.826	0.882	1.117	1.206	0.852	0.571
											35	1.07513	1.08179	0.962131	0.883969	1.02827	0.950049	0.930805	0.9	1	0.9	1	1.1	1.2	1.1	0.974	0.871	0.938	1.116	1.25	0.903	0.555
											50	1.13926	1.01862	0.939416	0.994467	1.02446	0.961282	1.01163	1	1	1	1.1	1.1	1.1	1	0.98	0.884	1.05	1.25	1.335	0.88	0.622
											65	1.21321	1.02528	0.938929	1.00841	1.16586	1.06629	0.945904	1.1	1	1	1.1	1.2	1.2	1	1.094	0.846	1.131	1.26	1.258	0.89	0.601
											80	1.2183	0.96843	1.00752	1.074	1.22107	1.15553	0.94178	1.2	1	1	1.1	1.2	1.2	1	1.15	0.912	1.038	1.384	1.353	0.928	0.619
											95	1.15442	0.933818	1.03728	1.06947	1.17419	1.3444	1.00013	1.1	1.1	1	1	1.2	1	1.2	1.17	0.992	1.071	1.408	1.216	0.969	0.723
											120	1.16519	0.952963	1.04889	1.01502	1.16961	1.45859	1.04243	1.1	1.2	1	1	1.2	1.1	1.2	1.149	0.99	1.02	1.29	1.2	1.045	0.689
	2E (left)
			PN ER			Nuclear movement
		Time	Mean	SD	N	Mean	SD	N			Nuclear Movement
		5	1	0	22	-0.2654	0.982748	61			Time
		20	0.974955	0.065381	22	-0.72446	2.52986	61			5	0	-1.2696	0.2116	-0.2116	0	-1.2696	-0.2116	-0.6348	0	-0.2116	0	-1.4812	0.4232	-0.2116	0	0	0	0	0	0	0.2116	0	-0.2116	0	0	0	0	0	0.2116	1.058	0	0	-0.6348	-0.6348	0.8464	-0.8464	1.058	0
		35	1.00364	0.120071	22	-1.54217	3.60609	61			20	-0.4232	-1.9044	1.058	-2.116	1.058	-2.9624	-1.9044	-0.6348	-1.6928	-0.8464	-0.8464	-6.1364	2.3276	-0.4232	-0.2116	0.2116	-0.6348	0	-0.8464	-4.0204	-0.8464	0	-1.058	1.4812	0	0	0.4232	-0.8464	1.058	2.116	1.2696	0	-4.4436	0	4.8668	-4.6552	3.174	0
		50	1.02236	0.134513	22	-2.25587	4.62594	61			35	-4.6552	-4.8668	-0.2116	-4.4436	1.6928	-2.9624	-1.9044	-1.6928	-4.232	-4.6552	-4.8668	-5.0784	3.174	-0.4232	-1.6928	-1.4812	-4.232	-2.9624	-4.8668	-10.7916	-2.3276	-1.058	-1.4812	2.9624	1.6928	0.8464	-1.058	-0.8464	1.2696	-3.3856	2.5392	-1.2696	-7.8292	-2.116	8.2524	1.2696	4.6552	-0.2116
		65	1.05877	0.153705	22	-3.47526	5.07547	61			50	-9.3104	-5.7132	-1.2696	-5.9248	3.3856	-1.4812	-1.9044	-3.3856	-5.9248	-4.4436	-8.2524	-4.232	2.9624	-1.6928	0.6348	1.4812	-5.0784	-4.6552	-8.464	-15.2352	-4.6552	0.8464	-2.3276	2.9624	1.4812	1.058	-4.0204	-2.9624	0.8464	-5.5016	3.5972	-1.6928	-7.6176	-3.8088	7.6176	1.2696	1.9044	-4.8668
		80	1.08045	0.285778	22	-4.98874	5.88091	61			65	-15.4468	-11.8496	-4.4436	-7.8292	2.7508	-2.116	-3.174	-4.4436	-4.6552	-4.4436	-8.464	-2.116	3.174	-2.9624	0	0.4232	-6.5596	-6.348	-11.2148	-15.2352	-4.6552	1.4812	-7.6176	0.8464	0.6348	-2.116	-5.0784	-4.0204	0	-3.8088	4.4436	-1.6928	-7.8292	-3.174	7.6176	-0.4232	-3.8088	-7.8292
		95	1.18436	0.195077	22	-5.7132	6.47677	61			80	-14.6004	-17.7744	-6.1364	-9.7336	1.9044	-4.6552	-4.232	-9.9452	-3.3856	-2.5392	-9.3104	-4.8668	1.058	-5.29	-0.6348	0.2116	-8.0408	-8.2524	-13.754	-17.1396	-2.5392	5.0784	-11.8496	-3.174	-1.4812	-9.3104	-7.406	-5.5016	-1.9044	-9.522	5.29	-1.6928	-7.6176	-5.5016	6.5596	-1.058	-5.5016	-7.406
		110	1.2037	0.19244	22	-6.14357	7.31642	61			95	-14.6004	-17.986	-8.2524	-10.7916	1.058	-5.0784	-5.5016	-15.87	-0.4232	-0.4232	-6.7712	-5.5016	-2.3276	-6.9828	-1.9044	-0.8464	-9.522	-8.0408	-16.0816	-17.986	-3.5972	5.9248	-12.4844	-8.8872	-4.232	-12.9076	-6.7712	-5.9248	-4.0204	-14.6004	6.348	-2.7508	-8.2524	-3.174	1.2696	-5.7132	-9.0988	-9.7336
		120	1.25018	0.211731	22	-6.17585	7.51772	61			110	-17.1396	-16.928	-7.8292	-13.3308	0.2116	-6.1364	-6.7712	-15.87	3.3856	4.4436	-7.6176	-3.5972	-4.232	-5.0784	-4.8668	-0.6348	-10.58	-9.0988	-18.1976	-17.5628	-3.174	6.7712	-11.8496	-10.58	-7.6176	-15.2352	-4.0204	-8.0408	-3.174	-16.928	6.1364	-2.7508	-10.58	-2.5392	-2.5392	-9.7336	-12.4844	-12.4844
											120	-16.928	-16.928	-6.9828	-14.3888	0.2116	-6.5596	-7.1944	-15.87	5.29	6.5596	-7.6176	-1.2696	-4.232	-3.8088	-4.8668	-0.6348	-10.58	-9.522	-20.5252	-17.5628	-3.174	7.1944	-12.696	-10.3684	-7.406	-14.3888	-3.5972	-8.6756	-3.174	-16.928	6.1364	-0.4232	-10.58	-2.5392	-2.9624	-11.638	-12.4844	-11.8496
											ER compaction
											Time
											5	0.987	0.839	1.031	0.961	0.888	1.026	1	1.08	0.891	0.964	0.925	0.986	0.892	1.127	1.007	0.963	1.005	0.98	0.973	1.044	0.916	0.964
											20	0.967	0.938	1.04	0.892	1.026	1.101	1.01	1.36	0.869	1.004	0.836	0.885	0.884	1.258	1.062	1.032	1.033	0.962	0.919	1.07	0.956	0.976
											35	1.283	0.933	1.013	0.929	1.05	0.967	0.99	1.31	0.842	1.033	0.772	0.946	0.933	1.233	1.172	1.065	0.964	0.956	0.996	1.196	0.946	0.963
											50	1.08	0.985	1.096	0.903	1.046	0.99	1.16	1.47	0.8345	1.0697	0.7606	0.9253	0.9396	1.0988	1.2315	1.157	1.189	1.029	0.955	1.294	0.981	1.098
											65	1.286	1.117	1.209	0.95	1.095	1.097	1.33	1.49	0.91	1.163	0.747	0.926	0.975	1.224	1.204	1.254	1.223	1.136	1.086	1.302	1.046	0
											80	1.361	1.188	1.297	0.975	1.326	1.192	1.46	1.55	0.947	1.332	0.743	0.954	0.99	1.453	1.216	1.166	1.135	1.118	1.08	1.398	1.099	1.076
											95	1.225	1.065	1.407	1.099	1.304	1.254	1.5431	1.5713	1.001	1.36	0.801	1.044	0.995	1.301	1.23	1.305	1.03	1.156	1.051	1.504	1.087	1.148
											120	1.256	1.235	1.408	1.151	1.32	1.239	1.58	1.6	1.036	1.551	0.885	1.166	0.899	1.262	1.322	1.423	0.93	1.235	1.122	1.615	1.154	1.115
[truncated: 23 more columns]

## Sheet: Fig. 3
Exp	3B
222	siRNA	Scramble	Climp-63
225	DNA	-	-	GFP-KDEL	GFP-CLIMP63	GFP-Climp-63 Cyto	GFP-Climp-63 Lum	GFP-Climp-63 (-)MT	GFP-Climp-63 (+)MT
228		-26.07	-54.896	-66.698	-10.924	32.373	-0.146018	-37.357	-30.495
241		31.75	38.815	-35.959	-48.424	-22.182	-0.594364	28.867	-11.686
245		-27.75	-24.759	-31.054	-36.485	-26.029	-0.706959	-28.334	20.418
246		-25.63	0.916	-15.695	-46.346	22.899	-0.596741	18.368	-19.266
247		-45.16	-4.611	20.886	29.248	-0.703	0.146068	-22.185	-33.574
248		-72.99	-6.086	-38.246	-47.064	-62.565	-0.195441	-19.891	-31.35
249		-37.16	59.293	-9.267	-0.067	39.392	54.954	-7.834	-16.995
251		25.44	-10.746	26.172	-18.684	-36.18	-19.686	-22.209	-8.355
255		5.58	-2.298	-47.408	-16.847	9.318	-68.084	-38.266	-41.693
265		-40.48	-11.567	-6.65	0.217	-38.37	36.224	0.181	-6.023
269		3.22	17.842	7.123	-27.65	-42.4	-53.66	-7.748	-15.609
271		-10.76	-39.329	-61.537	-16.966	-22.546	-55.395	-24.276	-25.399
290		-38.12	39.672	45.196	1.364	-62.292	-22.326	21.234	-31.851
291		12.78	-39.838	2.835	-4.828	-54.7	-26.53	-39.708	-2.669
		-37.36	-14.843	-63.747	12.939	-4.071	-30.082	-29.402	4.505
		-15.36	6.037	-18.202	-42.304	2.746	12.899	-6.321	-24.101
		-80.69	-37.055	-23.215	-1.294	-16.502	-16.837	-75.353	-14.004
		-53.62	34.789	-24.883	36.223	16.646	-54.812	-2.136	-30.214
		-57.44	-23.268	-20.932	20.183	-36.56	30.501	0.556	2.151
		-39.51	-12.429	-19.949	-5.302	12.274	-21.05	-7.663	-8.486
		-13.19	-39.24	30.061	0.344	11.704	-60.276	-8.581	18.509
		-53.46	-5.912	1.81	2.482	-46.923	-36.254	-22.103	-56.946
		-34.36	-33.293	-30.464	-16.709	-31.348	-58.123	-26.117	-66.324
		-37.07	-27.52	-4.395	-47.859	-53.371	-28.974	82.04	-16.361
		-37.36	-37.302	-16.635	42.898	-21.025	25.908	-17.739	-65.324
		-27.48	-24.849	-6.446	18.891	-22.625	-99.199	5.072	3.32
		-47.33	-25.053	-21.731	-63.217	-6.897	-22.042	-20.875	-21.47
		-50.59	6.441	6.755	-65.258	-40.838	-10.356	4.084	-51.656
		-51.74	34.51	6.426	-50.696	-4.228	24.785	-46.827	-15.938
		-66.91	19.171	35.426	-14.602	4.465	-55.329	11.769	-53.855
		-21.36	4.652	36.808	-59.436	-29.474	-14.619	-11.978	-39.287
		27.41	27.759	0.474	-70.696	26.468	-44.08	-3.04	-44.057
		-5.71	57.031	-24.761	-59.674	-24.305	-24.794	-79.311	2.07
		4.1	-21.95	14.296	-19.544	22.017	-44.959	-40.092	-7.338
		-35.1	-11.88	1.275	-32.292	-45.807	-32.675	-50.064	-29.191
		-27.02	51.289	19.531	-11.497	26.168	-19.974	-64.56	46.866
		6.7	-17.276	-37.69	-30.619	-19.814	-28.003	-29.512	-25.08
		-10.57	-14.574	65.285	-31.583	-26.287	-15.693	-33.246	-52.036
		-41.16	-13.414	-18.632	-20.339	-18.805	-7.119	-25.905	-46.562
		28.58	-10.879	-10.395	-18.143	-24.532	-24.349	4.786	-26.321
		-35.86	-16.1	0.626	-89.904	-14.069	-19.318	-54.609	4.198
		-46.51	-14.363	-22.218	1.687	-4.054	-69.204	-25.045
		-51.22	15.094	-33.4	-73.708	-32.85	-34.119	-24.052
		9.59	-5.485	39.676	-20.233	-3.752	-30.791	-49.087
		-21.38	6.942	36.093	-22.98	5.731	-4.397	-18.028
		-19.32	10.703	4.218	-17.285	-26.985	16.76	-36.341
		-23.53	-0.028	-54.254	-26.598	-0.908	-4.543	-41.897
		45.32	30.598	-0.794	-50.619	-25.051	-35.388	-43.697
		-32.5	20.458	-19.877	-29.781	-15.438	4.27	46.043
		-27.92	-24.591	-76.494	-21.768	-15.816	-31.349	-14.285
		-34.09	-24.585	-25.659	-3.624	-12.638	-23.503
		-16.34	15.129	-21.738	-29.095	-3.234	-37.676
		-43.12	28.289	-4.09	-41.827	-42.66	-31.041
		-3.27	25.338	-27.899	0.283	-3.597	-37.98
		34.12	12.04	-34.464	17.191	-8.448	-34.344
		-62.13	39.491	-33.933	-36.969	1.131	-14.427
		-11.21	-4.18	-5.068	-27.672	-32.881	-22.126
		-31.93	6.905	-6.22	-7.952	-0.869	-1.801
		-23.72	29.44	-28.181	-29.149	-32.935	0.25
		-44.95	17.627	6.033	-1.769	16.353	-6.908
		-33.67	8.566	-15.242	27.218	-7.083	-17.884
		31.23	-49.203	-17.504	-14.067	-15.881	0.588
		-34.36	-65.713	-35.795	3.74	14.102	-59.691
		-25.15	-6.03	-58.628	-21.705	-17.997	28.887
		-30.2	-33.562	15.515	-44.346	7.669	-56.371
		-41.99	-16.502	26.269	0.478	-6.535	-0.729
		-14.36	-20.285	4.075	-1.42	-13.925	-2.376
		-21.28	-44.127	-28.619	-44.983	18.732	-46.009
		-22.81	-10.276	-27.599	41.372	-30.573	-31.673
		-5.81	-20.219	-27.662	-22.764	-58.183	-40.116
		-36.66	-6.991	-28.26	-6.546	-12.641	54.088
		-60.08	-27.942	3.871	-36.877	-22.621	31.403
		-15.44	-18.818	41.497	-17.229	-25.773	-26.445
		-5.46	-17.148	-41.237	44.685	-32.181	-11.903
		-46.85	10.772	-2.741	-46.064	-59.364
		-23.05	-6.886	2.779	-50.893	-37.011
		-59.68	42.789	-9.152	-40.431	27.235
		2.76	-12.42	-4.043	34.208	1.884
		-4.32	47.959	-30.067	-17.418	13.806
		8.51	-17.294	-27.863	-31.851	-12.07
		-46.63	-39.654	6.305	8.444	-16.41
		-38.99	-8.344	-74.001	-4.86	17.309
		22.37	-25.253	-20.57	-3.988	-15.87
		-11.72	3.44	-8.124	-17.043	13.129
		-16.87	-19.158	-5.696	-30.791	-33.638
		-37.05	-14.357	-44.162	-6.52	-16.343
		-34.86	-43.411	-32.143	-57.224	-30.672
		-21.98	-50.664	17.095	26.77	7.807
		-13.33	15.832	-31.12	10.109	-26.349
		58.19	-55.551	14.473	-31.988	-23.021
		-53.19	-10.236	-46.047	-31.418	4.25
		-67.45	33.002	-26.47	-31.907	-8.901
		-6.05	-30.956	-43.812	30.375	-8.91
		-8.57	-32.759	2.696	-42.745	-44.182
		28.31	-21.17	-26.111	-3.772	-24.372
		1.36	12.371	0.72	-51.151	-20.496
		7.73	37.81	-18.159	-17.628	-45.891
		-21.84	-27.921	-21.83	-10.856	16.49
		-14.78	-12.453	-5.398	-56.859	-27.473
		-26.34	-44.776	-4.157	-23.564	25.122
		13.45	7.374	8.05	-11.452	2.35
			-10.718	16.644	-32.653	12.705
			-23.59	15.104	-36.761	-28.531
			-17.302	-7.418	-83.749	-17.445
			-35.459	-17.122	-6.331	-32.929
			-1.476	5.346	-21.557	-35.519
			-29.591	-14.913	-42.331	-1.11
			9.043	-17.525	-42.788	-14.475
			-20.515	-23.686	0.574	-24.883
			25.149	-33.724	-43.719	-19.86
			-12.981	-12.09	-61.809	3.714
			-14.989	-29.58	-24.967	-27.175
			-34.119	-16.771		42.565
			3.253	-19.147		3.404
			-13.475	16.802		-9.564
			-4.549	-22.017		-23.08
			23.961	24.613		-49.185
			-28.18	-66.021		-6.947
			-13.993	22.602		14.507
			27.281	-39.502		-35.111
			-23.535	6.159		-60.022
			-39.936	0.568		31.792
			-12.011	-39.836		-16.434
			49.044	-67.234		-15.958
			3.295	31.974		-9.786
			-0.108	45.883		-6.189
			-23.522	5.323		11.383
			-3.067	-12.545		15.561
			-47.66	-27.718		-55.61
			-37.869	-24.386		-16.917
			-9.676	-25.005		-64.361
			25.807	-43.969		-3.236
			12.576	-33.861		17.963
			-31.781	8.42		46.195
			-21.601	-12.777		-7.238
			-36.955	-34.214		-28.665
			-3.634	3.563		-21.442
			-49.16	-19.526		19.179
			-17.186	16.895		-15.033
			-65.027	-40.078		-0.364
			19.334	-0.255		14.526
			-49.417	-3.703		39.241
			62.697	58.903		-42.422
			-31.537	-20.515		-52.377
			6.66	-16.768		15.188
			-19.238	-46.274
			-3.79
			-11.289
			-65.116
			-17.447
			-14.314
			-18.737
			13.703
			-0.527
			33.134
			6.443
			-11.005
			30.998
			31.421
			-41.281
			30.803
	3C
	siRNA	scramble	Climp-63
	DNA	GFP-KDEL	GFP-KDEL	GFP-CLIMP63	GFP-Climp-63 Cyto	GFP-Climp-63 Lum	GFP-Climp-63 (-)MT	GFP-Climp-63 (+)MT
		0.53	0	0.57	0.33	0.33	0.75	0.75
		0.62	0.3	0.39	0	0.55	0.4	0.86
		0.58	0.33	0.56	0.28	0.57	0.39	0.63
				0.53	0.25		0.63	0.71

## Sheet: Fig. 4
	4B
	siRNA	Scramble	Climp63
		0	0
		0	3
		0	0
		1	0
		0	0
		0	3
		0	4
		0	4
		2	3
		0	0
		2	0
		0	1
		0	1
		0	0
		0	0
		1	2
		0	5
		0	0
		7	0
		1	0
		0	1
		0	3
		0	1
		0	0
		0	1
		0	0
		5	0
		0	0
		3	1
		1	0
		0	0
		0	3
		1	2
		3	2
		4	0
		2	0
		2	1
		5	0
		0	0
		1	0
		0	1
		0	0
		4	2
		0	1
		0	0
		2	3
		2	0
		4	3
		2	0
		2	1
		0	1
		0	2
		1	3
		0	1
		2	1
		0	4
		0	2
		1	0
		0	2
		1	0
		0	2
		1	0
		0	2
		1	0
		0	2
		0	3
		2	0
		2	0
		3	3
		3	0
		2	0
		0	2
		0	2
		5	0
		0	2
		1	0
		1	5
		0	0
		2	2
		2	2
		0	3
		3	2
		0	3
		0	0
		1	4
		1	3
		2	0
		0	1
		1	0
		2	0
		3	2
		3	5
		2	1
		1	0
		4	2
		0	0
		0	0
		2	0
		2	1
		3	0
		4	0
		1	1
		0	4
		3	0
		1	2
		4	0
		0	0
		0	1
		3	0
		4	1
		0	5
		0	0
		0	0
		5	2
		2	2
		2	3
		4	0
		4	0
		2	0
		3	2
		1	2
		3	0
		0	0
		0	1
		2	1
		0	2
		4	2
		1	1
		0	1
		1	1
		6
		2
		0
		5
		2
		0
		0
		4
		0
	4C
	siRNA	Scramble	Climp63
		0.7914	0.9
		0.5952	0.5588
		0.6522	0.5714
	4E
	siRNA	Scramble	Climp63
		0	2
		4	0
		0	0
		3	0
		0	1
		6	3
		5	0
		0	3
		6	1
		0	3
		1	0
		0	4
		0	1
		0	4
		0	0
		4	0
		1	0
		0	3
		0	0
		0	0
		1	0
		2	4
		0	0
		3	2
		0	0
		0	0
		1	7
		2	3
		0	0
		2	6
		7	3
		2	0
		1	1
		3	5
		0	1
		3	1
		1	1
		6	2
		0	6
		5	5
		3	3
		0	3
		0	3
		1	0
		0	5
		8	2
		7	3
		9	2
		8	3
		0	6
		3	0
		0	0
		3	4
		0	4
		4	7
		1	10
		1	1
		2	2
		4	3
		3	0
		1	0
		10	5
		1	0
		0	0
		2	6
		3	6
		6	0
		3	0
		1	5
		0	0
		4	3
		0	9
		5	7
		0	2
		0	0
		0	3
		1	1
		0	2
		0	4
		0	1
		0	3
		0	6
		5	0
		0	0
		2	0
		0	0
		0	4
		0	0
		2	1
		5	0
		3	1
		2	5
		1	3
		5	0
			5
			4
			6
	4F
	siRNA	Scramble	Climp63
		4	10
		6	4
		10	10
		9	8
		1	10
		9	9
		12	10
		9	10
		7	9
		13	9
		6	12
		3	6
		6	10
		7	5
		6	3
		5	9
		1	8
		2	7
		1	6
		1	10
		6	7
		6	13
		4	1
		5	7
		2	0
		4	2
		4	16
		0	0
		4	5
		1	2
		7	6
		11	10
		14	9
		0	13
		7	3
		6	9
		8	11
		0	8
		7	9
		4	11
		1	9
		10	10
		0	6
		5	4
		6	17
		9	13
		10	11
		6	8
		11	6
		6	5
		7	0
		10	7
		7	9
		12	13
		10	14
		7	9
		13	5
		2	6
		4	0
		9	0
		10	0
		10	11
		0	8
		8	12
		9	10
		10	0
		10	8
		9	13
		7	8
		7	9
		7	10
		8	8
		6	1
		10	9
		7	15
		5	6
		6	7
		16	11
		1	11
		12	8
		7	6
		12	8
		10	11
		10	12
		8	8
		9	7
		11	5
		9	4
		4	7
		8	7
		4	10
		8	2
		12	5
			3
	4H
	siRNA	Scramble			Climp-63				Scramble
	Time	Mean	SD	N	Mean	SD	N		ER compaction
	5	1	0	22	1	0	22		Time
	20	0.988095	0.055637	22	0.957381	0.0727	22		5	0.99403	0.980443	1.11127	0.926953	0.900106	0.930938	1.10329	1.01913	0.908205	0.965306	0.939967	0.937106	0.961773	1.02738	1.00327	0.996919	1.04984	1.01568	0.999059	1.02128	0.982115	0.964729
	35	1.01431	0.149322	22	0.95981	0.110197	22		20	1.08742	1.04589	1.30934	0.791325	0.862886	0.964173	1.00393	1.46388	0.906042	0.903326	0.867372	0.917783	0.935864	1.0942	0.911556	1.08014	1.12477	0.9711	1.00834	1.04167	1.00332	1.0212
	50	1.04207	0.167447	22	0.97381	0.114649	22		35	1.42912	1.0805	1.31474	0.758819	0.84371	0.999598	1.10668	1.33637	0.831337	0.946837	0.847297	0.98683	0.933901	1.12013	0.971678	1.15506	1.14859	0.966914	1.08315	1.02177	1.04249	1.0004
	65	1.06004	0.176315	22	0.950333	0.149886	22		50	1.09516	1.14389	1.39614	0.790756	0.842852	1.09376	1.2872	1.46526	0.795836	0.995715	0.847169	1.07249	0.945019	1.15163	1.01487	1.20988	1.13148	0.954854	1.01504	1.09195	1.006	0.973889
	80	1.1464	0.233044	22	0.982381	0.195262	22		65	1.30575	1.44031	1.65188	0.772678	0.87411	1.11717	1.41498	1.49701	0.810104	1.11793	0.88549	1.10026	1.05828	1.24855	1.09142	1.35469	1.09939	1.12611	1.14368	1.0287	1.23563	0.847382
	95	1.21625	0.263404	22	1.01381	0.202387	22		80	1.3766	1.51598	1.80441	0.78319	1.0256	1.21934	1.53162	1.49784	0.799976	1.20495	0.891059	1.20043	1.10393	1.37594	1.19519	1.43958	1.06076	1.34259	0.990214	1.14437	1.36369	0.890181
	110	1.2067	0.243583	22	1.01833	0.20885	22		95	1.27162	0.983505	1.75328	0.767967	0.986621	1.30535	1.56003	1.54805	0.818329	1.28198	0.919734	1.26006	1.27816	1.29885	1.29873	1.38835	1.1027	1.34635	1.01999	1.12662	1.20628	1.02455
	120	1.22124	0.246917	22	1.01252	0.213938	22		120	1.3619	1.01071	1.71244	0.751344	0.954684	1.36126	1.55414	1.42376	0.804692	1.48576	1.02984	1.22662	1.32614	1.22256	1.22802	1.47781	1.0573	1.43374	1.03019	1.09242	1.26548	1.05594
									Climp-63
									ER compaction
									Time
									5	0.908148	1.04222	0.972442	1.00226	1.04277	0.950891	0.93154	0.921105	0.98894	0.993052	0.978794	0.990108	1.04954	1.0359	0.960182	0.914637	0.954656	0.989989	0.927205	0.797227	0.75297
									20	0.918511	1.06464	1.03999	0.987372	1.1598	0.816032	0.827561	0.919528	0.977163	0.978851	0.870769	1.04622	1.06855	1.14232	0.974465	0.896896	0.93818	0.993494	1.01842	0.803787	0.713048
									35	0.83728	1.03416	0.996152	1.00576	1.12462	0.838385	0.857769	0.956889	1.00219	1.0209	0.830503	0.980364	1.20263	1.13412	1.01762	0.973343	0.993882	1.06209	1.03424	0.800855	0.746209
									50	0.805746	0.989955	0.940374	1.09629	1.14958	0.868188	1.01123	0.799337	0.962474	1.02641	0.901357	1.07134	1.08336	1.02025	1.0185	0.487185	0.995603	1.08206	1.07798	0.771733	0.799835
									65	0.754292	1.14046	0.986925	1.04781	1.44562	1.06807	1.0806	0.766106	0.992641	0.960035	0.835533	1.04795	1.10195	0.937472	1.13187	0.488504	1.01231	1.14511	1.12943	0.782506	0.773594
									80	0.71972	1.05019	1.0023	1.08346	1.53712	1.24247	1.04292	0.928573	0.990912	1.02597	0.8826	1.06359	1.11907	0.997457	1.13928	0.516392	1.03861	1.17041	1.14481	0.834708	0.759825
									95	0.731429	1.17247	1.04118	1.06735	1.38945	1.42058	1.06449	0.86543	1.19628	0.989518	0.851867	1.05381	0.893935	1.02643	1.18734	0.523944	1.05572	1.21146	1.03845	0.825436	0.78179
									120	0.70337	1.14586	1.07505	1.04322	1.32001	1.51754	1.05075	0.903303	1.23456	0.980159	0.786806	1.02372	0.933721	1.03357	1.17849	0.521725	1.01577	1.15751	1.00457	0.86128	0.769637
	4I
	siRNA	Scramble			Climp-63				ER compaction
	Time	Mean	SD	N	Mean	SD	N		Time
	5	1	0	22	-0.2654	0.982748	61		5	0.99403	0.980443	1.11127	0.926953	0.900106	0.930938	1.10329	1.01913	0.908205	0.965306	0.939967	0.937106	0.961773	1.02738	1.00327	0.996919	1.04984	1.01568	0.999059	1.02128	0.982115	0.964729
	20	0.988095	0.055637	22	-0.72446	2.52986	61		20	1.08742	1.04589	1.30934	0.791325	0.862886	0.964173	1.00393	1.46388	0.906042	0.903326	0.867372	0.917783	0.935864	1.0942	0.911556	1.08014	1.12477	0.9711	1.00834	1.04167	1.00332	1.0212
	35	1.01431	0.149322	22	-1.54217	3.60609	61		35	1.42912	1.0805	1.31474	0.758819	0.84371	0.999598	1.10668	1.33637	0.831337	0.946837	0.847297	0.98683	0.933901	1.12013	0.971678	1.15506	1.14859	0.966914	1.08315	1.02177	1.04249	1.0004
	50	1.04207	0.167447	22	-2.25587	4.62594	61		50	1.09516	1.14389	1.39614	0.790756	0.842852	1.09376	1.2872	1.46526	0.795836	0.995715	0.847169	1.07249	0.945019	1.15163	1.01487	1.20988	1.13148	0.954854	1.01504	1.09195	1.006	0.973889
	65	1.06004	0.176315	22	-3.47526	5.07547	61		65	1.30575	1.44031	1.65188	0.772678	0.87411	1.11717	1.41498	1.49701	0.810104	1.11793	0.88549	1.10026	1.05828	1.24855	1.09142	1.35469	1.09939	1.12611	1.14368	1.0287	1.23563	0.847382
	80	1.1464	0.233044	22	-4.98874	5.88091	61		80	1.3766	1.51598	1.80441	0.78319	1.0256	1.21934	1.53162	1.49784	0.799976	1.20495	0.891059	1.20043	1.10393	1.37594	1.19519	1.43958	1.06076	1.34259	0.990214	1.14437	1.36369	0.890181
	95	1.21625	0.263404	22	-5.7132	6.47677	61		95	1.27162	0.983505	1.75328	0.767967	0.986621	1.30535	1.56003	1.54805	0.818329	1.28198	0.919734	1.26006	1.27816	1.29885	1.29873	1.38835	1.1027	1.34635	1.01999	1.12662	1.20628	1.02455
	110	1.2067	0.243583	22	-6.14357	7.31642	61		120	1.3619	1.01071	1.71244	0.751344	0.954684	1.36126	1.55414	1.42376	0.804692	1.48576	1.02984	1.22662	1.32614	1.22256	1.22802	1.47781	1.0573	1.43374	1.03019	1.09242	1.26548	1.05594
	120	1.22124	0.246917	22	-6.17585	7.51772	61
									Nuclear movement
									Time
									5	-0.4232	-1.9044	1.058	-2.116	1.058	-2.9624	-1.9044	-0.6348	-1.6928	-0.8464	-0.8464	-6.1364	2.3276	-0.4232	-0.2116	0.2116	-0.6348	0	-0.8464	-4.0204	-0.8464	0	-1.058	1.4812	0	0	0.4232	-0.8464	1.058	2.116	1.2696	0	-4.4436	0	4.8668	-4.6552	3.174	0	-4.0204	-1.4812
									20	-4.6552	-4.8668	-0.2116	-4.4436	1.6928	-2.9624	-1.9044	-1.6928	-4.232	-4.6552	-4.8668	-5.0784	3.174	-0.4232	-1.6928	-1.4812	-4.232	-2.9624	-4.8668	-10.7916	-2.3276	-1.058	-1.4812	2.9624	1.6928	0.8464	-1.058	-0.8464	1.2696	-3.3856	2.5392	-1.2696	-7.8292	-2.116	8.2524	1.2696	4.6552	-0.2116	-5.0784	-1.9044
									35	-9.3104	-5.7132	-1.2696	-5.9248	3.3856	-1.4812	-1.9044	-3.3856	-5.9248	-4.4436	-8.2524	-4.232	2.9624	-1.6928	0.6348	1.4812	-5.0784	-4.6552	-8.464	-15.2352	-4.6552	0.8464	-2.3276	2.9624	1.4812	1.058	-4.0204	-2.9624	0.8464	-5.5016	3.5972	-1.6928	-7.6176	-3.8088	7.6176	1.2696	1.9044	-4.8668	-5.9248	-2.7508
									50	-15.4468	-11.8496	-4.4436	-7.8292	2.7508	-2.116	-3.174	-4.4436	-4.6552	-4.4436	-8.464	-2.116	3.174	-2.9624	0	0.4232	-6.5596	-6.348	-11.2148	-15.2352	-4.6552	1.4812	-7.6176	0.8464	0.6348	-2.116	-5.0784	-4.0204	0	-3.8088	4.4436	-1.6928	-7.8292	-3.174	7.6176	-0.4232	-3.8088	-7.8292	-6.348	-6.1364
									65	-14.6004	-17.7744	-6.1364	-9.7336	1.9044	-4.6552	-4.232	-9.9452	-3.3856	-2.5392	-9.3104	-4.8668	1.058	-5.29	-0.6348	0.2116	-8.0408	-8.2524	-13.754	-17.1396	-2.5392	5.0784	-11.8496	-3.174	-1.4812	-9.3104	-7.406	-5.5016	-1.9044	-9.522	5.29	-1.6928	-7.6176	-5.5016	6.5596	-1.058	-5.5016	-7.406	-6.9828	-9.7336
									80	-14.6004	-17.986	-8.2524	-10.7916	1.058	-5.0784	-5.5016	-15.87	-0.4232	-0.4232	-6.7712	-5.5016	-2.3276	-6.9828	-1.9044	-0.8464	-9.522	-8.0408	-16.0816	-17.986	-3.5972	5.9248	-12.4844	-8.8872	-4.232	-12.9076	-6.7712	-5.9248	-4.0204	-14.6004	6.348	-2.7508	-8.2524	-3.174	1.2696	-5.7132	-9.0988	-9.7336	-7.406	-5.9248
									95	-17.1396	-16.928	-7.8292	-13.3308	0.2116	-6.1364	-6.7712	-15.87	3.3856	4.4436	-7.6176	-3.5972	-4.232	-5.0784	-4.8668	-0.6348	-10.58	-9.0988	-18.1976	-17.5628	-3.174	6.7712	-11.8496	-10.58	-7.6176	-15.2352	-4.0204	-8.0408	-3.174	-16.928	6.1364	-2.7508	-10.58	-2.5392	-2.5392	-9.7336	-12.4844	-12.4844	-6.348	-4.6552
									120	-16.928	-16.928	-6.9828	-14.3888	0.2116	-6.5596	-7.1944	-15.87	5.29	6.5596	-7.6176	-1.2696	-4.232	-3.8088	-4.8668	-0.6348	-10.58	-9.522	-20.5252	-17.5628	-3.174	7.1944	-12.696	-10.3684	-7.406	-14.3888	-3.5972	-8.6756	-3.174	-16.928	6.1364	-0.4232	-10.58	-2.5392	-2.9624	-11.638	-12.4844	-11.8496	-6.348	-5.5016
	4K
		siRNA
	Time	Scramble																			Climp-63
	5	1	1	1	1	1	1	1	1	1	1	1	1	1	1	1	1	1	1	1	1	1	1	1	1	1	1	1	1	1	1	1	1	1	1	1	1	1	1	1
	20	1.0177	0.9039	0.9987	1.0311	1.0166	1.0288	1.1102	1.018	1.001	0.957	0.955	0.997	1.072	0.917	0.993	0.96	0.946	1.093	1.065	1.105	1.019	0.961	0.947	0.929	1.21	0.962	0.962	0.991	0.959	0.938	1.006	1.004	1.006	0.871	0.763	0.748	0.889	1.149	1.03
	35	1.1806	1.0094	1.2403	0.8398	1.0186	0.9301	1.1335	1.055	1.055	0.898	0.957	1.016	1.179	0.954	0.992	0.955	0.862	1.071	1.054	1.06	1.1	0.989	1.099	0.821	1.072	1.019	1.034	0.989	0.921	0.991	1.004	1.104	1.001	0.962	0.852	0.773	0.968	1.314	0.961
	50	1.7234	0.9414	1.4135	0.9195	1.0456	0.895	1.1817	0.97	1.091	0.808	1.058	0.969	1.182	0.987	1.087	0.975	0.961	1.072	0.975	0.911	1.231	0.96	1.089	0.777	1.034	0.966	1.063	1.03	0.919	0.988	0.939	1.277	1.003	1.058	0.881	0.786	0.959	1.436	1.052
	65	1.1963	0.8414	1.3096	0.9685	1.0882	0.9915	1.2283	1.0004	1.1148	0.8646	1.0835	1.0915	1.1737	1.132	0.988	0.882	1.135	1.127	0.876	0.928	1.159	0.939	0.973	0.698	1.205	0.919	0.845	1.017	0.942	0.999	0.883	1.084	0.856	1.256	0.922	0.817	1.049	1.488	1.097
	80	1.2356	0.7514	1.247	0.9581	1.0497	0.8561	1.2556	0.955	1.283	0.934	1.171	1.138	1.182	1.289	1.206	1.074	1.212	1.098	0.827	0.975	1.172	0.986	1.221	0.689	1.372	0.828	0.874	0.975	0.931	1.016	0.889	1.123	0.824	1.389	0.909	0.879	1.161	1.617	1.143
	95	1.2675	0.6392	1.2749	0.9934	1.1741	1.0439	1.5901	1.027	1.472	1.01	1.262	1.284	1.435	1.142	0.98	0.915	0.991	1.189	0.701	1.012	1.026	0.991	1.294	0.746	1.435	0.866	1.019	0.962	1.018	1.103	0.964	1.236	0.913	1.423	1.083	0.984	1.257	1.658	1.183
	110	1.1693	0.8813	1.4546	1.0123	1.0424	1.1342	1.6009	1.085	1.408	0.968	1.317	1.321	1.432	1.139	0.951	1.089	0.836	1.212	0.75	1.033	1.143	1.051	1.198	0.888	1.469	0.828	0.972	1.088	0.997	1.08	0.897	1.008	1.038	1.316	1.149	1.01	1.278	1.33	1.176
	120	0.9545	0.8911	1.3015	1.0463	1.0092	1.2598	1.0846	1.096	1.333	0.949	1.344	1.281	1.331	1.218	0.827	1.095	0.793	1.338	1.004	1.06	1.199	1.043	1.193	0.927	1.501	0.869	0.92	1.178	0.985	1.112	0.928	1.038	1.062	1.358	1.186	0.979	1.317	1.286	1.15
[truncated: 21 more columns]

## Sheet: Fig. 5
	5B
	siRNA	Scramble	Climp63
		0.42	0.1
		0.6	0.25
		0.428571	0.3
	5D
	siRNA	Scramble	Climp63
		0.177321	0.104675
		0.295907	0.230149
		0.23392	0.117248
		0.664122	0.100803
		0.138407	0.213911
		0.285338	0.160425
		0.356323	0.0716141
		0.191437	0.0710365
		0.0707158	0.041764
		0.0402345	0.214468
		0.410231	0.138625
		0.171207	0.0501366
		0.113494	0.153036
		0.278418	0.149881
		0.197527	0.087598
		0.191948	0.069078
		0.218614	0.069105
		0.170694	0.176888
		0.116491	0.135394
		0.056163	0.195607
			0.41316
			0.069035
			0.134615
	5E
	siRNA	Scramble	Climp63
		8.713	6.716
		9.236	7.695
		6.25	3.983
		6.812	7.847
		7.319	7.807
		6.077	9.026
		13.934	11.548
		6.143	6.194
		6.915	7.279
		4.946	9.773
		6.06	6.009
		11.454	7.32
		15.296	6.077
		9.712	16.413
		15.608	6.781
		18.729	10.423
		14.505	6.425
		14.857	23.84
		9.211	31.353
		17.574	15.296
			4.088
			4.447
			4.368

## Sheet: Fig. 6
	6B
	siRNA	Scramble	Climp-63
	DNA	KDEL	KDEL	Climp-63	mN2GΔL	INF2-CAAX	INF2-nonCAAX
		44.96	43.04	41.57	49.55	94.11	59.18
		41.91	47.06	40.56	54.62	50.94	11.28
		51.33	39.83	69.36	47.97	36.09	20.76
		48.51	25.39	48	46.33	78.81	29.5
		36.57	54.9	72	58.93	55.26	40.98
		68.66	38.99	22.49	73.54	65.97	50.52
		24.89	13.52	22.4	77.2	51.78	42.37
		49.5	43.44	42.1	59.14	21.16	61.22
		86.02	64.61	39.67	72.7	17.75	22.86
		17.54	50.26	63.17	38.87	71.26	49.83
		17.48	16.16	44	25.45	61.96	59.34
		38.63	6.38	25.06	16.58	43.75	30.76
		28.38	49.18	36.82	36.61	39.67	41.28
		68.08	12.74	20.81	47.97	50.47	46.87
		57.28	43.21	52.94	25.89	19.02	61.57
		43.76	51.23	34.39	68.86	29.1	59.33
		58.73	33.42	56.07	63.58	52.6	40.5
		45.42	23.93	48.11	41.09	65.88	30.12
		53.15	56.48	52.81	59.15	36.57	42.28
		50.38	17.19	49.6	56.47	74.22	47.14
		27.52	45.26	54.55	60.13	23.4	20.77
		32.31	39.31	40.8	34.07	40.09	46.64
		64.94	15.92	57.71	50.3	40.12
		46.27	27.15	59.93	36.06	52.78
		54.36	42.07	63.08	37.71	45.76
		45.56	29.08	57.8	49.66
		52.37	34.1	75.47
			28.9	32.82
			32.61	34.03
			35.53	46.51
			67.93	27.15
				63.71
				31.35
	6C
	siRNA	Scramble	Climp-63
	DNA	KDEL	KDEL	Climp-63	mN2GΔL	INF2-CAAX	INF2-nonCAAX
		49.42	17.37	63.33	38.34	62.72	47.82
		37.33	59.85	34.86	78.42	40.31	19.42
		31.1	39.41	59.04	65.21	73.22	26.49
		42.24	49	69.84	82.97	48.71	34.44
		30.31	12.16	36.18	85.27	37.45	15.24
		54.21	48.4	51.68	66.1	58.63	50.23
		65.08	35.51	55.21	41.18	55.82	37.6
		38.25	26.48	38.68	57.33	64.58	51.32
		45.82	53.34	68.93	69.26	63.04	69.3
		53.48	16.43	57.93	30.9	14.88	59.15
		23.97	34.62	29.62	33.37	32.53	52.28
		30.93	37.14	38.61	38.06	82.98	21.11
		23.74	17.73	67.07	29.15	34.81	14.7
		50.4	60.87	61.2	42.7	36.87	30.59
		46.64	3.44	50.9	51.05	43.36	64.78
		28.13	40.64	52.85	70.53	52.42	47.97
		60.91	25.75	39.07	55.21	34.67	44.66
		50.79	39.72	46.84	59.4	44.86	24.52
		52.97	47.99	23.51	63.22
		36.47		21.48	79.19
		60.25		64.51	74.47
		52.81		35.3	22.72
		57.04		71.98	40.52
		47.68		42.84	27.97
				54.68	23.66
				54.73	24.62
				37.11	62.41
				47.93
				37.65
				27.1
				64.24
				22.62
Exp	6E
238	siRNA	Scramble	Climp-63
239	DNA	-	-	kdel	mN2GΔL	INF2-CAAX	INF2-nonCAAX
243		23.589	-15.085	-23.848	-13.681	-31.95	-14.546
		-37.158	-2.984	14.916	5.11	-33.203	21.369
		-10.253	30.89	-10.908	-5.513	71.487	-36.392
		-20.621	-48.115	1.575	28.892	-35.14	-15.008
		-38.017	-20.306	-15.335	-30.638	11.21	-6.336
		-17.47	12.146	-56.734	-19.24	-34.08	-13.726
		-48.639	-29.347	-13.185	-59.485	-35.12	-51.368
		-11.432	-20.634	21.777	-32.613	-48.22	-13.011
		13.116	-27.911	1.221	-33.405	-30.71	-0.661
		65.842	-64	21.461	-53.067	-32.64	-53.921
		-33.298	-57.84	-5.648	9.875	6.54	-27.128
		-52.392	-13.27	-35.331	51.375	-46.53	11.252
		-47.09	-65.42	-40.792	-38.345	-50.494	-16.583
		-3.947	16.76	34.707	-18.856	-38.02	79.729
		-50.51	35.16	-27.339	-22.209	-49.169	2.416
		-73.81	-16.79	-16.804	-11.068	-63.949	-44.437
		-0.19	-3.26	-19.108	-47.653	29.96	16.13
		-28.73	14.79	18.767	30.263	11.21	3.286
		-23.347	6.7	-44.466	-39.269	-28.32	50.246
		-37.319	20.55	33.476	4.378	-33.24	-27.194
		-47.891	1.02	-66.257	-18.31	-34.62	22.277
		-72.743	5.34	35.916	26.27	-32.73	9.397
		-50.564	-40.88	2.668	-40.48	-38.26	-12.029
		30.679	0.14	-18.423	23.27	-46.45	-63.182
		-32.463	-62.45	0.375	-24.53	-63.401	-2.259
		-31.547	24.82	55.977	-74.1	-18.205	-37.434
		-69.636	-29.67	20.283	-60.55	-45.624	-28.823
		-57.646	-39.97	-0.78	1.78	-52.178	-3.572
		13.789	-33.24	25.197	-77.66	-39.283	41.606
		-36.118	-28.09	-32.581	-53.43	-57.237	-8.81
		-26.355	-7.212	-29.449	-40.6	-56.147	-56.239
		-29.12	-20.251	-2.449	-11.19	12.169	-29.15
		-39.282	48.546	-28.856	-24.1	0.258	-48.029
		-56.317	44.792	23.125	58.21	-43.129	-24.325
		5.236	-47.578	-48.789	-44.69	-18.178	-26.182
		21.208	-31.692	9.37	-30.26	-51.999	-36.624
		45.313	16.03	0	-33.79	-7.944	-15.045
		-79.088	-13.968	9.225	-53.68	7.374	10.734
		54.36	-0.626	29.494	-6	1.179	-4.302
		-30.17	-29.411	-7.899	-23.74	-51.24	31.589
		-24.593	-8.607	-25.554	-79.54	-33.287	48.191
		-39.335	-33.866	-19.184	-49.92	-40.474	-45.209
		-40.465	54.413	-21.592	-62.62	-16.191	-5.264
		22.317	-20.631	-47.048	-15.42	-37.154	-75.261
		-36.382	-39.391	-34.156	-32.17	-29.428	-63.735
		1.172	8.603	-2.885	-34.44	-44.216	-34.034
		10.503	44.653	-13.936	-11.17	29.591	0.066
		-42.588	-1.151	-55.986	-24.27	-76.883	-18.095
		-26.412	-18.857	-39.712	-14.75	-34.058	-51.441
		5.851	-6.778	-31.811	3.76	-26.24	7.738
		-5.659	1.109	-14.937	-42.34	37.148	-27.15
		-25.556	-4.487	-4.689	-25.32	31.822	1.768
		-56.32	-3.312	-61.758	11.56	-36.141	21.134
		-38.258	-1.834	-84.303	-40.69	-43.572	-44.935
		-9.005	5.148	48.512	-29.27	-67.929	-39.608
		-68.049	-46.082	-19.54	-45.2	-13.84	-51.73
		-21.267	10.207	-13.87	-4.48	-29.448	-5.914
		-29.617	2.051	23.21	2.42	40.137	-40.983
		-60.394	-28.108	14.12	-20.1	23.232	8.924
		-19.585	-5.63	0.95	-34.81	-40.449	-19.85
		7.458	-26.844	7.48	-24.7	-56.816	-26.612
		18.255	-41.474	-10.36	-41.35	44.818	-9.241
		-34.819	20.42	-37.29	-41.18	19.591	-13.674
		-29.922	25.857	37.55	-31.35	6.566	84.08
		-42.173	-32.51	-10.58	18.6	-2.811	27.452
		-44.138	31.249	-33.755	-23.4	-53.228	-32.648
		-13.76	-44.848	-51.42	7.49	-57.079	-7.33
		-31.14	-21.438	6.862	-41.17	30.928	-16.883
		-13.302	9.569	-32.258	-2.92	22.846	-60.09
		-2.701	-22.969	-33.802	-11.19	-18.992	32.609
		-26.813	-21.837	-30.043	-42.38	-24.558	27.433
		-40.595	-52.674	-46.92	-56.67	-14.413	-24.841
		-50.748	-15.772	8.547	-70.47	-54.534	-75.045
		-21.334	-35.653	8.236	-46.9	-81.647	-35.391
		-0.346	-53.476	-17.129	-54.64	-1	4.832
		-38.026	15.525	9.157	-1.41	-43.899	-9.472
		-31.283	-8.62	-7.298	-31.22	-48.047	-44.251
		-43.026	28.786	-54.193	-33.94	-8.382	-30.46
		-23.133	-34.583	8.506	-8.86	34.857	-73.721
		-49.009	-7.169	-11.881	-71.13	-19.947	-33.949
		15.696	41.488	24.167	-32.47	-38.897	-32.584
		-14.173	2.552	-25.854	19.83	-62.82	-17.807
		-51.067	-20.344	-19.391	-40.64	-14.517	-62.195
		-37.292	-44.774	-18.512	-6.59	-45.573	11.592
		-16.953	-10.308	-61.494	39.32	-50.006	10.995
		-34.833	-59.822	-20.287	-58.35	-68.482	2.722
		-44.91	23.022	3.878	10.07	-51.371	-38.117
		-73.573	13.588	-36.548	23.53	-12.159	4.321
		-15.793	-25.755	-19.916	-36.88	30.015	-33.707
		-57.703	41.313	-33.989	5.25	-70.802	-20.058
		-23.128	-7.194	1.916	1.82	-20.928	-33.955
		-52.276	-26.699	-43.507	-98.39	23.038	-67.326
		-26.443	26.671	1.482	-85.83	-3.895	-28.606
		12.442	12.009	2.988	-20.32	-63.915	29.027
		-38.102	-17.868	-55.703	2.25	5.199	-36.09
		-37.179	49.399	30.581	10.59	-16.004	-64.437
		-28.688	-12.286	-16.846	-36.73	-33.509	-37.44
		-15.843	-50.964	-5.243	-33.1	-43.437	-49.577
		-33.952	-54.228	41.542	-16.54	25.695	9.452
		-35.351	-29.531	15.072	-21.04	-7.925	-41.464
		-58.799	7.046	43.688	-28.44	-66.062	8.018
		-44.545	24.362	-40.265	-45.07	-12.147	1.884
		-15.437	-2.233	-1.59	-45.12	-42.917	-38.889
		-11.2	17.851	10.48	-23.57	-67.236	-67.833
		-20.871	28.266	-30.661	-29.448	-74.623	-26.059
		-8.332	-57.827	16.75	40.137	29.979	-4.45
		-37.203	20.262	-8.16	23.232	-38.882	-21.583
		-31.532	-69.497	22.21	-40.449	12.17	-39.533
		-22.226	-11.419	-39.2	-56.816	9.92	-62.142
		-20.036	-26.383	49.19	44.818	-20.5	-19.993
		-18.821	-48.796	-34.9	19.591	-40.69	-31.764
			-17.704	7.16	6.566	-39.77	8.193
			-65.006	-2.84	-2.811	-29.67	-56.86
			1.954	-8.47	-53.228	21.23	23.516
			14.428	-50.19	-57.079	-62.69	-63.629
			-33.639	53.74	30.928	34	-33.952
			-18.289	-8.63	22.846	-25.56	55.602
			28.095	-4.43	-18.992	-78.02	-42.719
			-0.305	13.5	-24.558	-12.72	-7.256
			49.022	-8.54	-14.413	-19.73	37.31
			-2.932	24.44	-54.534	-33.13	14.452
			-35.087	-34.74	-81.647	9.58	-24.813
			-45.865	7.31	-1		-54.068
			4.206	-59.59	-43.899		-36.465
			-14.636	-17	-48.047		6.083
			36.589	-7.25	-8.382		48.692
			55.268	-27.69	34.857		-3.344
			31.294		-19.947		-32.906
			-40.925		-38.897		35.923
			0.477		-62.82		-15.036
			4.263		-14.517		-3.442
			23.932		-45.573		-3.973
			-7.182		-50.006		31.613
			16.314		-68.482		-29.007
			-52.466		-51.371		-13.469
			18.418		-12.159		42.92
			-29.312		30.015		8.403
			12.155		-70.802		24.631
			42.76		-20.928		-79.092
			40.267		23.038		-55.691
			-43.482		-3.895		-41.492
			-50.532		-63.915		-25.308
			-68.089		5.199		-38.431
			-38.915		-16.004		-46.339
			-42.049		-33.509		27.762
			-58.351		-43.437		-35.166
			-6.962		25.695		-0.491
			9.383		-7.925		-54.352
			41.269		-66.062		-46.903
			43.169		-12.147		-33.933
			-48.23		-42.917		9.661
			-43.669		-67.236		-50.873
			-38.232		-74.623		17.949
			-38.323		29.979		23.121
			21.442		-38.882		-15.322
			-2.572		12.17		-2.331
			-2.621		9.92		21.902
			-2.351		-20.5		-6.685
			-41.684		-40.69		-47.526
			29.537		-39.77		3.63
			-56.677		-29.67		0.259
			-0.337		21.23		20.39
			-5.23		-62.69		-8.832
			8.586		34		39.58
			-36.322		-25.56		7.94
			-7.399		-78.02		16.031
			12.987		-12.72		11.025
			-24.459		-19.73		-34.1
			-25.813		-33.13		-19.287
			-31.504		9.58		-41.252
			-0.639				-98.59
			9.026				-1.345
			-22.89				17.763
			27.026				-29.931
			-28.339				-34.855
			2.315				-31.146
			-6.222				-37.942
			-50.215				20.255
			-56.135				-17.044
			-66.257				-65.592
			26.085				1.247
			-18.355				-15.731
			-7.827				-15.536
			-28.381				19.879
			-10.413				-4.311
			-33.427				-54.578
			-69.883				-9.814
			-14.356				-16.891
			-38.655				-22.626
			-15.495				-17.807
			8.478				-10.756
			-64.037				-5.551
			-35.639				-28.241
			38.652				-55.299
			-10.026				-29.734
			8.02				-34.549
			-7.995				-64.445
			10.942				4.956
			-58.972				-18.765
			-63.482				20.779
			-22.889				31.735
			-60.285				29.782
			14.527				-30.825
			1.486				-2.259
			46.013				2.05
			-15.861
			2.141
			32.674
			-4.155
			42.365
			25.437
			35.316
			-34.016
			-35.139
			-11.399
			-18.019
			3.807
			-3.043
			-28.862
			-39.866
			-23.436
			-8.451
			-28.687
			25.367
			8.1
			3.901
			-43.279
			-11.734
			13.486
			-58.45
			65.671
			30.947
			-36.912
			27.633
			17.355
			17.916
			-39.729
			-36.309
			-6.64
			-15.793
			-32.765
			-12.834
			-46.031
			43.892
			12.125
			14.364
			-9.257
			-23.646
			-12.063
			45.946
			57.354
			11.657
			-46.047
			-40.709
			-26.473
			-39.668
			23.508
			11.497
			-20.958
			-19.379
			1.124
			11.908
			21.894
			-51.331
			-61.458
			-53.282
			-19.693
			16.143
			-16.929
			18.346
			-37.591
			-40.643
			-22.153
			-20.408
			1.183
			-16.538
			-27.56
			-47.551
			-26.325
			-45.135
			5.735
			5.704
			31.355
			-14.217
			-21.666
			-13.963
			-57.977
			-49.805
			-9.96
			-15.183
			12.873
			-39.295
			-29.994
			7.248
			-61.47
			-14.235
			-3.784
			40.852
			-12.257
			-9.514
			-22.963
			-42.972
			-27.336
			-10.023
			-38.647
			-42.211
			5.84
			-34.694
			-12.943
			-15.243
			-0.3
			20.613
			-25.062
			40.612
			-3.05
			4.62
			-17.649
			11.357
			56.831
			-28.795
			27.164
			-24.95
			10.51
			36.766
			-69.772
			32.47
			-20.817
			-35.731
			-31.853
			-37.666
			37.988
			-28.801
			-9.645
			-55.771
			-13.223
			-65.175
			-17.845
			-14.795
			-44.609
			-10.221
			-45.774
			-18.646
			-52.124
			-2.505
			-21.431
			-71.628
			-13.78
			-19.572
			-13.651
			-25.744
			-21.272
			-21.45
			10.054
			35.469
			-23.858
			26.289
			5.07
			31.595
			-25.561
			-10.428
			-51.117
			-50.405
			-19.749
			-45.215
			-34.341
			-27.068
			-1.465
			-0.468
			-17.492
			-37.847
			-3.779
			4.418
			37.159
			21.447
			19.684
			-48.19
			-5.142
			34.028
			22.306
			3.231
			19.64
			-50.873
			-51.673
			-41.715
			-23.911
			-9.083
			-28.129
			-2.087
			-55.987
			26.737
			-32.533
			25.945
			-13.239
			8.581
			19.997
			-36.386
			-45.128
			-34.693
			15.35
			-41.77
			-7.47
			8.508
			-41.8
			11.333
			-44.075
			-13.495
			25.348
			-11.329
			-25.383
			-21.75
			-50.708
			-14.282
			-32.191
			2.868
			-8.052
			21.457
			-29.286
			-25.39
			-22.601
			-5.721
			-8.078
			0.35
			72.89
			-19.08
			-60.173
			-10.727
			-34.515
			-66.067
			31.718
			10.869
			42.2
			-71.25
			-75.07
			-33.09
			10.88
			-5.92
			44.6
			-0.75
			-0.31
			20.89
			-35.26
			-37.72
			7.6
			-8.12
			-15.4
			-31.32
			7.89
			3.44
			3.06
			-8.15
			-25.62
			-15.62
			-39.27
			25.99
			-48.1
			-52.72
			-13.84
			0.51
			-33.46
			20.63
			36.75
			-0.45
			-42.88
			-31.95
			-9.98
			-43.37
			-29
			-13.48
			20.22
			12.17
			-19.25
			-34.13
			-33.08
			32.16
			-18.85
			0.89
			-21.02
			0.37
			-12.61
			-14.43
			-3.3
			-3.7
			-7.2
			-14.65
			-36.2
			-53.57
			-65.38
			44.05
			7.22
			-9.99
			-74.35
			17.89
			-15.24
			-68.84
			-14.45
			4.66
			7.41
			-48.33
			-6.72
			11.36
			5.9
			10.35
			64.88
			-40.14
			-34.98
			-32.71
			-17.61
			-38.39
			-2.54
			-35.2
			-3.99
			-11.92
			-11.7
			-24.25
			-50.81
			-10.23
			-20.5
			-48.85
			39.61
			46.21
			-29.65
			-47.37
			43.46
			-48.29
			36.4
			-23.86
			-64.01
			-48.48
			-45.31
			-65.38
			44.05
			7.22
			-9.99
			-74.35
			17.89
			-15.24
			-68.84
			-14.45
			4.66
			7.41
			-48.33
			-6.72
			11.36
			5.9
			10.35
			64.88
			-40.14
			-34.98
			-32.71
			-17.61
			-38.39
			-2.54
			-35.2
			-3.99
			-11.92
			-11.7
			-24.25
			-50.81
			-10.23
			-20.5
			-48.85
			39.61
			46.21
			-29.65
			-47.37
			43.46
			-48.29
			36.4
			-23.86
			-64.01
			-48.48
			-45.31
			21.5
			-36.65
			10.77
			-17.56
			-21.1
			42.96
			-18.43
			-0.18
			-26.31
			-47.6
			-9.39
			-12.94
			-31.02
			-48.1
			-14.06
			-6.57
			21.94
			13.77
			-39.83
			-27.85
			-10.59
			-36.76
			-27.85
			-15.89

## Sheet: Sup. 1
	Sup 1B
	siRNA	noLPA	LPA
		0.98	0.56
		0.44	1.68
		0.62	0.34
		0.74	0.62
		1.12	1.72
		1.3	0.8
			1.5
	Sup 1C
	Sup 1H
	siRNA	Scramble	Climp-63
		0.641329	0.0560691
		0.667124	0.202905
		0.420496	0.533845
		0.530872	0.537336
		0.34338	0.328757
		0.274693	0.362594
		0.681953	0.917806
		0.75073	0.388747
		0.392574	0.54865
		0.401577	0.664583
		0.315595	0.833039
		0.198029	0.220062
		0.373454	0.444322
		0.229877	0.286292
		0.772656	0.661184
		0.374709	0.157481
		0.667833	0.42617
		0.805622	0.772053
		0.793949	0.698692
		0.648031	0.22875
		0.448764	0.759831
		0.425803	0.145409
		0.545545	0.179771
		0.792658	0.259013
		0.485727	0.436764
		0.737445	0.267598
		0.595161	0.453914
		0.635302	0.0299396
		0.330522	0.548702
		0.56643	0.240522
		0.572346	0.302527
		0.366971	0.713477
		0.804463	0.417207
		0.290729	0.459143
		0.315386	0.212163
		0.403257	0.405597
		0.529962	0.277621
		0.521953	0.600577
		0.309938
		0.68147
		0.514068
	Sup 1I
	siRNA	Scramble	Climp-63
		-0.615045	0.0512366
		-0.446949	0.123255
		-0.389575	-0.4527
		-0.498265	-0.0907903
		0.0485613	-0.213952
		-0.274434	0.283138
		-0.409172	-0.222601
		-0.712205	-0.327006
		0.285633	-0.407808
		0.295378	-0.101055
		-0.309793	-0.259108
		0.0480292	-0.167992
		-0.193375	0.437862
		-0.150553	-0.286292
		-0.247562	-0.311849
		-0.0616018	-0.0931288
		-0.625815	0.2288
		-0.723758	-0.0768221
		-0.722785	0.059249
		-0.627292	0.21451
		-0.34475	-0.429372
		0.3605	-0.144687
		-0.530315	-0.14225
		-0.30532	-0.189353
		-0.358931	-0.387942
		-0.647763	0.105412
		-0.156597	-0.273298
		-0.588002	0
		-0.288075	-0.122853
		-0.556588	-0.0566669
		0.418896	0.264456
		0.0261456	-0.712305
		-0.356728	0.411883
		-0.0889656	-0.0375088
		-0.135013	0.0330894
		-0.302378	0.360168
		-0.408171	-0.0126061
		-0.506369	0.593831
		-0.287771
		-0.170509
		-0.463595

## Sheet: Sup. 2
	2A
			Scramble			Climp-63				Scamble
		Time	Mean	SD	N	Mean	SD	N		ER compaction
		5	1	0	30	1	0	26		Time
		20	0.961895	0.07873	30	1.01966	0.104302	26		5	0.888001	0.905074	0.854116	0.939668	0.962757	0.960535	1.03664	0.838917	1.02897	0.958597	1.05828	0.862609	0.995477	0.947274	0.86049	1.0195	1.11251	0.963716	0.912968	0.819358	1.10818	0.897858	0.968172	0.974613	1.0169	1.06854	1.00144	1.05582	0.93081	0.909067
		35	0.978578	0.087387	30	1.00968	0.090001	26		20	0.944036	0.918481	0.821684	0.976098	0.989869	1.03765	1.04785	1.0128	1.0325	0.952969	0.906767	0.881777	1.13788	1.15176	0.90132	1.07675	1.08923	1.04569	0.852467	0.806368	1.01566	0.850247	0.994502	1.00172	0.961433	1.01853	1.00237	1.04905	0.908077	0.971828
		50	0.974455	0.127243	30	1.00476	0.095889	26		35	0.927233	0.890778	0.854279	0.936764	0.901492	0.979988	1.04328	0.964327	1.02922	1.04419	1.01148	0.933244	1.22852	1.20852	0.807515	1.18846	1.15759	1.0195	0.871024	0.710572	1.08593	0.877977	0.922735	0.881206	1.03318	1.05426	0.981399	1.06138	0.735475	0.892145
		65	0.989169	0.135346	30	0.993529	0.094507	26		50	0.850317	0.832948	0.794669	0.961798	0.886616	0.977647	1.02667	0.95071	1.03437	1.04431	1.13402	0.929201	1.14584	1.33756	0.767361	1.14219	1.30196	1.06967	0.865876	0.96649	1.05279	0.93295	0.971794	0.864422	0.968215	0.985634	0.981235	1.08449	0.804385	1.00894
		80	0.989376	0.132828	30	0.984695	0.100042	25		65	0.860167	0.850708	0.778999	0.897964	0.892878	1.0321	0.969321	0.998795	1.03837	1.11687	1.09816	0.968237	1.23282	1.32893	0.856265	1.14846	1.21037	1.03065	0.83319	0.877411	1.1005	0.939205	1.05207	0.803587	0.982622	0.940318	0.974619	1.03462	0.857986	0.975082
		95	0.980776	0.132277	30	0.991229	0.099605	26		80	0.856706	0.751712	0.883124	0.890647	0.913573	0.95831	1.04135	0.912639	0.983781	1.14542	1.11359	1.00398	1.21274	1.3022	0.902884	1.07225	1.14767	1.21904	0.822177	0.942987	1.07651	0.916821	0.943921	0.788233	0.966048	0.955386	0.987381	0.956088	0.822353	0.933761
		110	0.987574	0.144902	30	0.997044	0.11458	26		95	0.857717	0.744883	0.807258	0.874819	0.870794	0.969536	1.03991	0.954148	0.972195	1.11402	1.08173	1.02574	1.22792	1.26285	0.897635	1.0764	1.31887	1.15	0.845368	0.963036	1.20174	0.947559	0.996977	0.793569	0.94206	0.976144	1.03337	0.977866	0.779214	0.923875
		120	1.00402	0.174675	30	0.988029	0.12549	26		120	0.867192	0.765212	0.787058	0.929235	0.902969	0.94764	1.06666	0.929652	0.974503	1.16167	1.08975	1.04873	1.26865	1.37185	0.943869	0.983122	1.32721	1.34591	0.873484	1.02718	1.28281	0.912906	1.00717	0.733599	0.931698	0.903181	1.06627	1.00581	0.751808	0.913705
										Climp-63
										Time	1	1	1	1	1	1	1	1	1	1	1	1	1	1	1	1	1	1	1	1	1	1	1	1	1	1	1
										5	1.07831	1.15914	1.03542	1.21168	1.16969	1.0803	0.997042	0.939607	0.998473	1.2042	0.952408	1.17435	0.998035	1.00535	0.986726	1.00879	0.951134	1.03496	1.03758	0.744515	0.878153	0.975657	0.974423	0.886788	0.980845	1.04752	1.01966
										20	1.13258	1.0258	1.02776	1.11133	1.1036	1.0624	0.95209	0.92928	0.917266	1.10614	0.781818	1.18419	0.958033	0.989622	0.993765	1.00042	0.91429	1.02423	1.04897	0.852123	1.04036	1.1503	0.961507	0.995892	0.984693	1.00314	1.00968
										35	1.07419	0.977847	0.999435	1.01698	1.07535	1.08444	1.02669	0.930967	0.932315	1.16929	0.738985	1.0754	0.93374	1.01045	0.975364	0.977017	0.986333	1.07364	1.06111	0.841047	0.853737	1.19832	1.0327	1.05405	0.974914	1.04939	1.00476
										50	1.01917	0.930909	1.0365	0.988305	0.964485	1.06002	1.04949	0.937582	0.911981	1.1116	0.731073	1.15019	0.846112	0.980901	0.965596	0.975059	0.894499	0.986087	1.03078	0.872033	1.07034	1.13832	0.969156	1.11183	1.00863	1.09109	0.993529
										65	0.972205	0.886341	0.970089	1.01877	0.991325	1.06134	1.00036	0.917042	0.86253	1.11942	0.744555	1.19883	0.872069	1.03568	0.899299	1.00221	0.900289	0.961192	1.01708	0.894231	#DIV/0!	1.01334	0.979946	1.17869	1.02886	1.09168	#DIV/0!
										80	0.930281	0.892815	0.983683	1.09436	0.954487	1.02922	1.00681	0.919704	0.869427	1.11276	0.756787	1.19707	0.893431	1.06391	0.911952	1.05023	0.852414	0.950425	1.01627	1.08609	0.962094	0.953394	1.03863	1.17679	1.05561	1.01329	0.991229
										95	0.875852	0.892907	1.00295	1.07081	0.958321	1.04465	0.98121	0.856916	0.867793	1.17862	0.80888	1.16367	0.914299	1.1025	0.878947	1.01842	0.871105	0.862331	0.941724	1.15257	0.954452	1.0349	1.03971	1.20129	1.10055	1.14776	0.997044
										120	0.915495	0.992367	0.978998	1.06885	0.934637	1.05571	1.0103	0.883877	0.906439	1.20589	0.728233	1.05819	0.851175	1.09409	0.863519	1.0798	0.765492	0.83645	0.903688	1.16282	0.887675	1.02528	1.0696	1.18441	1.12535	1.10042	0.988029
	2B								Climp-63
	(right)		PN ER			Nuclear movement
		Time	Mean	SD	N	Mean	SD	N	ER compaction
		5	1	0	26	0	0	52	Time
		20	1.01966	0.104302	26	-0.23602	0.793788	52	5	1	1	1	1	1	1	1	1	1	1	1	1	1	1	1	1	1	1	1	1	1	1	1	1	1	1	1
		35	1.00968	0.090001	26	-0.28485	0.662242	52	20	1.07831	1.15914	1.03542	1.21168	1.16969	1.0803	0.997042	0.939607	0.998473	1.2042	0.952408	1.18419	0.998035	1.00535	0.986726	1.00879	0.951134	1.03496	1.03758	0.852123	0.878153	1.1503	0.974423	0.886788	0.980845	1.04752	1.01966
		50	1.00476	0.095889	26	0.199392	0.884368	52	35	1.13258	1.0258	1.02776	1.11133	1.1036	1.0624	0.95209	0.92928	0.917266	1.10614	0.781818	1.0754	0.958033	0.989622	0.993765	1.00042	0.91429	1.02423	1.04897	0.841047	1.04036	1.19832	0.961507	0.995892	0.984693	1.00314	1.00968
		65	0.993529	0.094507	26	-0.04476	0.500918	52	50	1.07419	0.977847	0.999435	1.01698	1.07535	1.08444	1.02669	0.930967	0.932315	1.16929	0.738985	1.15019	0.93374	1.01045	0.975364	0.977017	0.986333	1.07364	1.06111	0.872033	0.853737	1.13832	1.0327	1.05405	0.974914	1.04939	1.00476
		80	0.984695	0.100042	25	-0.28485	0.582992	52	65	1.01917	0.930909	1.0365	0.988305	0.964485	1.06002	1.04949	0.937582	0.911981	1.1116	0.731073	1.19883	0.846112	0.980901	0.965596	0.975059	0.894499	0.986087	1.03078	0.894231	1.07034	1.01334	0.969156	1.11183	1.00863	1.09109	0.993529
		95	0.991229	0.099605	26	-0.09359	0.577027	52	80	0.972205	0.886341	0.970089	1.01877	0.991325	1.06134	1.00036	0.917042	0.86253	1.11942	0.744555	1.19707	0.872069	1.03568	0.899299	1.00221	0.900289	0.961192	1.01708	1.08609	#DIV/0!	0.953394	0.979946	1.17869	1.02886	1.09168	#DIV/0!
		110	0.997044	0.11458	26	-0.08138	0.395753	52	95	0.930281	0.892815	0.983683	1.09436	0.954487	1.02922	1.00681	0.919704	0.869427	1.11276	0.756787	1.16367	0.893431	1.06391	0.911952	1.05023	0.852414	0.950425	1.01627	1.15257	0.962094	1.0349	1.03863	1.17679	1.05561	1.01329	0.991229
		120	0.988029	0.12549	26	-0.19532	0.430751	52	110	0.875852	0.892907	1.00295	1.07081	0.958321	1.04465	0.98121	0.856916	0.867793	1.17862	0.80888	1.05819	0.914299	1.1025	0.878947	1.01842	0.871105	0.862331	0.941724	1.16282	0.954452	1.02528	1.03971	1.20129	1.10055	1.14776	0.997044
									120	0.915495	0.992367	0.978998	1.06885	0.934637	1.05571	1.0103	0.883877	0.906439	1.20589	0.728233		0.851175	1.09409	0.863519	1.0798	0.765492	0.83645	0.903688		0.887675		1.0696	1.18441	1.12535	1.10042	0.988029
									5	0	0.4232	0	0	0	0	0	0.2116	0	0	0	0	0	-0.2116	0	0	0	0	-0.2116	0	0	-0.2116	0	0	0	0	0	0	0	0.4232	0	0	0.4232	0	0	0	0	0	0	0
									20	0	0.2116	-0.2116	1.058	0	-0.2116	0.2116	0	0	-1.2696	-1.2696	0.2116	0	-1.058	0	-1.058	0	-0.4232	0.2116	0	-0.2116	0.6348	0	-0.2116	2.3276	0.6348	0	-1.058	0.4232	0	-0.2116	0	-0.4232	0	0	-0.4232	-2.9624	-2.9624	-2.5392	0
									35	-1.2696	1.2696	3.174	0.6348	-0.2116	-0.2116	0	1.6928	0.4232	0	0	0	0	-1.058	-0.2116	0.2116	-0.6348	0	0.2116	0.8464	-0.6348	0.2116	0	0.6348	0	1.6928	1.4812	-0.2116	0	0.6348	0.6348	-0.4232	0	-0.2116	0	0.2116	1.9044	1.9044	-0.8464	0
									50	0	2.116	-0.2116	0	0	-0.6348	2.116	0	0	-0.4232	0.8464	0.4232	0	-0.2116	-0.2116	0.2116	0.4232	-2.116	0	0.6348	-0.2116	1.058	0	-0.2116	0	1.058	0.2116	-0.8464	0	-0.2116	-0.8464	1.2696	0	0	0	0	0	0	-0.4232	1.2696
									65	0	0	1.9044	0	-0.6348	-0.2116	0.8464	0.2116	0	0	0.2116	0	0	0.6348	0	0	0	-0.6348	0.6348	-0.4232	0	-0.2116	-1.058	-1.058	-0.8464	-2.116	0	0	1.4812	0.6348	2.3276	-1.058	-0.4232	0	-0.8464	1.058	0	0	0	0.4232
									80	0	0	0.2116	0.2116	0	1.058	0	0.4232	1.2696	0	0.8464	-0.2116	0	-0.2116	0	0.8464	0	0.6348	0	0.4232	0.6348	0	0	0.4232	-0.8464	-0.8464	-2.116	1.058	0.8464	0.2116	-0.2116	0	-0.2116	0.2116	0.8464	-0.4232	0	0	-0.2116	-1.2696
									95	0	0	0.4232	0	0	0	0	0	0	0	0	-0.2116	-0.2116	-1.058	-0.2116	0	-0.2116	0.6348	-0.6348	0	-1.4812	-1.2696	0	0	-1.4812	-0.6348	0.8464	0.2116	0	0	-1.058	-0.4232	0	0	0	0.4232	0.4232	0.4232	0	0
									110	-0.6348	0.2116	0	0	0.2116	-0.2116	0	-1.9044	-1.058	0	-0.6348	-0.8464	-0.6348	0	0	-0.2116	0	0	-0.8464	-1.058	0.2116	0	0	0.4232	0	-1.6928	0	0.4232	-0.6348	-1.058	0	0.2116	-0.4232	-0.8464	0.4232	0	0	0	0	-1.4812
									120	-0.2116	0	0	0	0	1.2696	-0.2116	-0.4232	-0.2116	0	1.2696	0	-0.6348	0	0	0	0	0.2116	0	0	0	1.2696	0.2116	0.6348	0	-2.5392	0	0	0	-0.8464	0.4232	0	0	0	0	0	0	0	0	-0.4232
	2B								Scamble
	left		PN ER			Nuclear movement			ER compaction
		Time	Mean	SD	N	Mean	SD	N	Time
		5	1	0	30	0	0	50	5	0.888001	0.905074	0.854116	0.939668	0.962757	0.960535	1.03664	0.838917	1.02897	0.958597	1.05828	0.862609	0.995477	0.947274	0.86049	1.0195	1.11251	0.963716	0.912968	0.819358	1.10818	0.897858	0.968172	0.974613	1.0169	1.06854	1.00144	1.05582	0.93081	0.909067
		20	0.961895	0.07873	30	-0.13542	0.862229	50	20	0.944036	0.918481	0.821684	0.976098	0.989869	1.03765	1.04785	1.0128	1.0325	0.952969	0.906767	0.881777	1.13788	1.15176	0.90132	1.07675	1.08923	1.04569	0.852467	0.806368	1.01566	0.850247	0.994502	1.00172	0.961433	1.01853	1.00237	1.04905	0.908077	0.971828
		35	0.978578	0.087387	30	-0.03386	0.466558	50	35	0.927233	0.890778	0.854279	0.936764	0.901492	0.979988	1.04328	0.964327	1.02922	1.04419	1.01148	0.933244	1.22852	1.20852	0.807515	1.18846	1.15759	1.0195	0.871024	0.710572	1.08593	0.877977	0.922735	0.881206	1.03318	1.05426	0.981399	1.06138	0.735475	0.892145
		50	0.974455	0.127243	30	0.025392	1.31729	50	50	0.850317	0.832948	0.794669	0.961798	0.886616	0.977647	1.02667	0.95071	1.03437	1.04431	1.13402	0.929201	1.14584	1.33756	0.767361	1.14219	1.30196	1.06967	0.865876	0.96649	1.05279	0.93295	0.971794	0.864422	0.968215	0.985634	0.981235	1.08449	0.804385	1.00894
		65	0.989169	0.135346	30	0.059248	0.613312	50	65	0.860167	0.850708	0.778999	0.897964	0.892878	1.0321	0.969321	0.998795	1.03837	1.11687	1.09816	0.968237	1.23282	1.32893	0.856265	1.14846	1.21037	1.03065	0.83319	0.877411	1.1005	0.939205	1.05207	0.803587	0.982622	0.940318	0.974619	1.03462	0.857986	0.975082
		80	0.989376	0.132828	30	0.097336	0.735714	50	80	0.856706	0.751712	0.883124	0.890647	0.913573	0.95831	1.04135	0.912639	0.983781	1.14542	1.11359	1.00398	1.21274	1.3022	0.902884	1.07225	1.14767	1.21904	0.822177	0.942987	1.07651	0.916821	0.943921	0.788233	0.966048	0.955386	0.987381	0.956088	0.822353	0.933761
		95	0.980776	0.132277	30	0.097336	0.527695	50	95	0.857717	0.744883	0.807258	0.874819	0.870794	0.969536	1.03991	0.954148	0.972195	1.11402	1.08173	1.02574	1.22792	1.26285	0.897635	1.0764	1.31887	1.15	0.845368	0.963036	1.20174	0.947559	0.996977	0.793569	0.94206	0.976144	1.03337	0.977866	0.779214	0.923875
		110	0.987574	0.144902	30	0.1058	0.38621	50	120	0.867192	0.765212	0.787058	0.929235	0.902969	0.94764	1.06666	0.929652	0.974503	1.16167	1.08975	1.04873	1.26865	1.37185	0.943869	0.983122	1.32721	1.34591	0.873484	1.02718	1.28281	0.912906	1.00717	0.733599	0.931698	0.903181	1.06627	1.00581	0.751808	0.913705
		120	1.00402	0.174675	30	-0.35972	0.595465	50
									Nuclear movement
									5	0	-0.2116	0.2116	-0.2116	0	0.4232	-0.2116	-0.4232	0.6348	0	0	0	0	0	0	0	0	0.2116	-0.2116	0	0	0	0	0	0	0	0.4232	0	0	0	-0.2116	0.2116	0	-0.2116	0	0	0	0	0.2116	0
									20	-1.2696	-0.4232	0	-1.2696	-0.2116	-0.4232	0	0	0	-0.8464	-1.6928	0	0.2116	-0.4232	0	-0.6348	0	-0.6348	-0.2116	-1.058	-0.2116	-0.2116	0	0	-0.4232	1.2696	0	1.2696	-0.2116	0	0.2116	0.4232	0	0	0	0	0.4232	2.3276	0	-1.058
									35	0	-1.2696	0	-0.8464	0	0	-0.2116	-0.2116	0	-0.4232	0	0	0	-0.2116	0	0	-0.2116	0.2116	0	0	0.2116	-0.2116	-1.9044	0	0	1.2696	1.2696	1.4812	0.8464	0	0.2116	0	1.9044	-0.4232	0	-0.6348	1.2696	-0.2116	0.4232	0
									50	0	0	0	0	-0.2116	0.8464	0	0	-0.6348	-1.4812	-0.4232	0	0	-0.2116	0	0	0	0	-0.2116	0	0	0	0	0	0.8464	0	0.2116	2.5392	1.6928	0	0	-0.2116	0.6348	0.4232	0	0	0.8464	0.2116	0.6348	1.2696
									65	0.8464	0	0	-1.4812	-0.6348	0.4232	-0.6348	-0.2116	0	-0.2116	-0.6348	-0.2116	0	0	0	-0.2116	0	0	-0.4232	0	0	0	0	0	-0.8464	0	-0.2116	0	1.9044	0	0	0	1.6928	-0.2116	-0.6348	0	-1.058	-0.2116	-0.4232	0
									80	-0.4232	0	0	-0.6348	-0.4232	0	0	1.058	0	0	-0.2116	0	0	0	-0.4232	0	0	0	0	0	-0.2116	0	0.6348	0	0	0	0	0	0.4232	0	0	0	0	-0.2116	1.9044	-0.4232	-0.6348	0	0	0
									95	0	0	-0.2116	0	-1.6928	-0.2116	0	0	0	0	-0.4232	-0.4232	0	0	-0.6348	-0.4232	0	0	-0.2116	-0.8464	0.2116	0	0.2116	0	0.6348	0	-0.8464	1.058	0	-1.058	-0.2116	0	0.2116	-0.2116	1.058	-0.8464	-0.2116	-0.4232	-0.2116	0.8464
									110	-0.2116	-0.4232	-0.8464	0	-1.4812	0.2116	0	0	0	0	0	-0.2116	0	0	-0.2116	0	0	0.4232	0	-0.4232	0	0	0.8464	0.2116	-0.2116	0	-0.2116	-0.2116	-0.8464	0	0	0	0.4232	0.4232	0.6348	-0.8464	0	0	0	0.2116
									120	0	0	-0.6348	0	1.2696	0	0	1.4812	-0.2116	0	0		0	0	0	-1.6928	0	0	0		0		0	0.2116	0	0	0	0	0	-0.2116	0	0	0	0	0	0	0.2116	0	0	0.8464
[truncated: 10 more columns]

## Sheet: Sup. 3
	3B
	siRNA	Stop	Frontward	Backward
	Scramble	0.117117	0.171171	0.711712
	Climp-63	0.0608696	0.243478	0.695652
	3C
	siRNA	Scramble	Climp-63
	DNA	-	-	Climp-63 Cytoplasmic
		0.2195	0.099653	0.075253
		0.1875	0.090701	0.05714
		0.4231	0.206348	0.037041
		0.1883	0.190479	0.046565
		0.1042	0.151672	0.095074
		0.0605	0.222222	0.24743
		0.1171	0.168937	0.115508
		0.0803	0.402132	0.08997
		0.2222	0.084656	0.131637
		0.1552	0.090703	0.143917
		0.127	0.211631	0.077606
		0.127	0.074207	0.27866
		0.0794	0.127387	0.11993
		0.0588	0.165464	0.079007
		0.0847	0.169315	0.070542
		0.0716	0.021166	0.169315
		0.1566	0.072566	0.088889
		0.2963	0.068102	0.211638
		0.2384	0.004454	0.087303
		0.1947	0.211637	0.123453
		0.2064	0.059259	0.074074
		0.1844	0.151171	0.042325
		0.1947	0.01176	0.211642
		0.2211	0.093118	0.337221
		0.1482	0.202992	0.253969
		0.1039	0.197531	0.0388
		0.0808	0.338636	0.008065
		0.0847	0.176649	0.00403
		0.0913	0.183418	0.074073
		0.047	0.139197	0.030236
		0.0786	0.189074	0.057718
		0.1337	0.169311	0.114892
		0.1199	0.154888	0.087301
		0.1179	0.213605	0.050262
		0.124	0.228579	0.075397
		0.1116	0.034784	0.045853
		0.1579	0.10885	0.091706
		0.0797	0.004672	0.047622
		0.1814	0.023516	0.050795
		0.1356	0.084659	0.055029
		0.1905	0.033864	0.14603
		0.0424	0.071362	0.110055
		0.0845	0.084656	0.075252
		0.1176	0.232793	0.184129
		0.1021	0.310407	0.0481
		0.1082	0.084654	0.07559
		0.0844	0.157186	0.033861
		0.0712	0.111099	0.198937
		0.0917	0.090072	0.04703
		0.1269	0.1417	0.033863
		0.1447	0.128958	0.052912
		0.1451	0.10497	0.089947
		0.0605	0.162399	0.105816
		0	0.102455	0.046178
		0	0.048258	0.0291
		0	0.182792	0.030234
		0	0.245869	0.086771
		0	0.089726	0.084653
		0	0.168097	0.071428
		0.1073	0.03237	0.09171
		0.1704	0.055394	0.09994
		0.1623	0.098765	0.088501
		0.1654	0.095167	0.071953
		0.1162	0.011779	0.126986
		0.1524	0.127723	0.158727
		0.2418	0.083925	0.04797
		0.0582	0.139873	0.071725
		0.1552	0.033866	0.081128
		0.0593	0.063322	0.082736
		0.127	0.034652	0.067021
		0.0843	0.120637	0.071293
		0.0318	0.220482	0.07936
		0.0988	0.107305	0.112874
		0.0889	0.097466	0.141092
		0.1164	0.135567	0.136543
		0.0854	0.322228	0.16001
		0.0804	0.283601	0.193437
		0.1391	0.084536	0.09387
		0.26	0.303219
		0.0605	0.204674
		0	0.135087
		0
		0
		0
		0
		0
		0.1073
		0.1704
		0.1623
		0.1654
		0.1162
		0.1524
		0.2418
		0.0582
		0.1552
		0.0593
		0.127
		0.0843
		0.0318
		0.0988
		0.0889
		0.1164
		0.0854
		0.0804
		0.1391
		0.26

## Sheet: Sup. 4
	4B
	Bottom	Top
	0.594972	0.932
	0.503108	0.07258
	0.608602	0.74428
	0.273597	0.11802
	0.318378	0.57147
	0.370279	0.64501
	0.540733	0.15747
	0.387467	0.49902
	0.343077	0.14118
	0.362489	0.32107
	0.306189	0.20883
	0.17513	0.31902
	0.20573	0.26477
	0.207043	0.18298
	0.423239	0.37043
	0.200694	0.29159
	0.246771	0.15276
	0.242942	0.15719
	4E
	siRNA	Scramble	Climp63
		35.435	12.126
		74.917	48.384
		21.649	31.235
		65.51	26.346
		24.68	51.41
		45.792	22.716
		80.363	22.991
		26.772	18.745
		22.984	15.958
		12.804	37.395
		77.282	20.171
		43.5	22.155
		26.064	25.361
		57.822	42.794
		43.112	37.739
		49.121	12.488
		37.861	23.952
		39.212	50.067
		26.328	42.232
		28.25	44.56
			63.027
			22.982
			17.545
	4G
	siRNA	Scramble	Climp-63
		25.841	55.1447
		21.8903	21.6888
		26.233	26.2411
		19.1427	14.901
		28.379	23.119
		33.169	16.3637
		26.3517	12.8906
		19.2377	42.945
		33.9847	13.207
		22.503	14.442
		36.7347	12.3541
		26.074	26.8942
		25.975	16.8932
		26.0535	16.2626
		22.895	26.3283
		20.1905	22.6163
		29.8312	22.6507
		42.776	14.1616
		43.6336	16.772
		30.4833	14.0529
		30.1009	26.8003
		22.962	27.7632
		21.3908	16.8179
		29.6585	21.5492
		18.9464	20.5413
		15.0057	13.5696
		33.3806	12.0065
		14.53	9.9168
		16.9875	16.0418
		17.8323	22.0624
		23.395	20.095
		33.6908	17.7033
		27.0067	25.3522
		17.2826	14.4742
		21.8395	11.3178
		22.37	18.0528
		34.9042	37.3728
		24.1908	25.4075
		23.7394	19.0417
		33.9668	15.9703
		24.3851	24.1424
		20.9085	21.7954
		35.3026	18.654
		40.5755	27.9745
		17.604	15.5816
		25.7084	18.9584
		24.0556	13.1667
		23.6314	13.646
		18	12.4918
		28.9733	25.9175
		35.6094	14.1777
		26.2444	18.492
		22.033	11.8072
		24.6208	25.3166
		26.32	27.5331
		27.3858	15.7762
		19.4657	22.7631
		20.4414	12.6263
		32.5334	13.1166
		34.8549	17.3713
		33.3352	21.8221
		19.5722	21.1093
		30.6736	11.7704
		28.3412	18.3847
		39.5886	12.2462
		42.584	25.6301
		34.8885	23.2814
		48.4517	17.8894
		35.8576	18.3463
		40.5208	15.8081
		38.6458	11.1115
		49.2763	21.0157
		36.008	21.1168
		22.44	16.5951
		26.2428	17.345
		33.1756	27.0348
		25.212	11.6568
		32.3318	14.1549
		20.2633	11.8452
		28.1125	19.9869
		32.364
		17.6549
		20.338
		35.4037
		25.7263
		44.2552
		18.2617
		31.938
		37.8336
		28.9558
		20.5839
		32.8786
		28.6286
		22.8545
		15.9344
		22.0518
		18.5373
		28.4497
		15.5665
		30.1065
		19.1818
		30.4015
		22.4265
		33.9969
	4H
	siRNA	Scramble	Climp-63
		22288.8	27562.2
		42007	24919.3
		42393.7	5116.83
		37297.6	6571.05
		27996.8	29063.7
		12380	18054.1
		23120.3	20251.1
		69973.9	15065.8
		48360.8	21865.5
		19701.3	30180.2
		6274.13	36104.9
		15809.2	37091.6
		90606.6	16366.9
		80745.8	21348.3
		30877.9	11256.4
		28854.8	10577.1
		12517.2
		31366.1
		100723
		18742.7
	4I
	siRNA	Scramble	Climp-63
		12884.1	5059.95
		3547.72	4262.35
		4368.47	1399.9
		1488.52	3293.71
		10131.2	2572.31
		7128.74	1278.53
		6135.84	5941.09
		2377	866.468
		4393.3	1025.09
		3946.24	1753.82
		7894.74	1977.35
		11415.9	1172.98
		2858.5	2247.17
		6830.7	1390.87
		19229.9	5115.83
		2058.64	4374.11
		10795	2196.93
		11964	4673.28
		7671.77	3290.89
		6866.83	4205.9
		16959.6	3288.63
		11037.2	6374.04
		4738.76	7230.91
		7641.29	7487.19
		9708.96	3259.27
		12210.7	2486.51
		1200.64	1652.78
		12288.6	589.311
		4839.24	1411.75
		2478.04	1167.33
		3307.26	3285.24
		5801.1	2691.98
		10084.9	4099.78
		5187.52	6598.14
		7781.84	2135.41
		3790.44	1440.54
		4439.02	4050.67
		9403.01	9518.73
		7006.25	1496.42
		6412.99	1721.65
		6597.01	1995.42
		2930.19	2535.62
		15379.7	5755.94
		4321.61	1867.28
		2176.05	6524.19
		4098.08	1465.38
		9463.98	8087.22
		6345.26	7059.88
		17382.4	6029.15
		10836.2	4343.06
		7741.76	4660.86
		15479	3517.8
		14130.5	2003.32
		6730.23	1228.3
		4669.33	1102.98
		7625.48	3771.25
		1964.93	4849.4
		4046.72	1281.36
		23755.9	2736.01
		19366	829.777
		5554.43	2589.81
		2809.95	3847.46
		6669.26	2988.33
		8098.51	2533.36
		8041.5	2825.76
		6450.25	2180.56
		4710.54	3122.67
		13651.8	8139.15
		5859.81	6664.75
		6655.72	2689.16
		22972.4	3157.1
		3602.47	2156.29
		2279.91	1208.54
		2959.54	3737.95
		3215.24	4035.43
		6342.43	3057.76
		6986.5	1930.5
		3414.51	8262.21
		6365.58	655.355
		2947.12	1721.08
		3107.99
		8544.45
		8592.99
		2198.63
		7553.79
		3436.52
		6635.4
		6906.91
		7188.02
		21558.4
		9378.74
		4046.72
		4642.24
		7438.64
		1676.49
		3845.2
		4183.32
		1441.1
		6508.95
		1064.6
		1755.52
		2556.5
		2072.18
		3321.93
		1463
	4J
	siRNA	Scramble	Climp-63
		0.05	0.075
		0.04	0.069
		0.036	0.058
		0.039	0.066
		0.032	0.079
		0.064	0.073
		0.03	0.027
		0.071	0.027
		0.027	0.043
		0.043	0.043
		0.037	0.062
		0.043	0.069
		0.043	0.042
		0.027	0.07
		0.023	0.045
		0.032	0.053
		0.03	0.065
		0.055	0.084
		0.043	0.091
		0.048	0.101
		0.029	0.096
		0.04	0.073
		0.055	0.05
		0.038	0.074
		0.05	0.043
		0.031	0.079
		0.065	0.066
		0.048	0.072
		0.055	0.029
		0.054	0.042
		0.038	0.045
		0.058	0.055
		0.063	0.079
		0.02	0.072
		0.041	0.069
		0.034	0.063
		0.032	0.036
		0.045	0.039
		0.02	0.04
		0.031	0.042
		0.041	0.049
		0.036	0.024
		0.073	0.027
		0.068	0.035
		0.064	0.038
		0.068	0.035
		0.048	0.027
		0.041	0.043
		0.052	0.023
		0.029	0.034
		0.057	0.023
		0.041	0.013
		0.066	0.024
		0.036	0.044
		0.046	0.048
		0.068	0.031
		0.051	0.034
		0.04	0.041
		0.048	0.049
		0.059	0.034
		0.043	0.028
		0.04	0.026
		0.032	0.021
		0.041	0.019
		0.042	0.014
		0.037	0.023
		0.035	0.035
		0.017	0.027
		0.051	0.068
		0.044	0.018
		0.043	0.038
		0.031	0.044
		0.034	0.038
		0.098	0.048
		0.061	0.031
		0.053	0.031
		0.084	0.029
		0.059	0.046
		0.085	0.038
		0.091	0.059
		0.077	0.055
		0.064	0.073
		0.077	0.061
		0.098	0.059
		0.038	0.079
		0.071	0.065
		0.088	0.072
		0.082	0.055
		0.087	0.068
		0.05	0.065
		0.059	0.064
		0.087	0.068
		0.072	0.032
		0.087	0.055
		0.046	0.031
		0.046	0.039
		0.038	0.044
		0.123	0.057
		0.118	0.021
		0.057	0.024
		0.107	0.031
		0.09	0.077
		0.091	0.055
		0.068	0.046
		0.055	0.059
		0.047	0.036
		0.063	0.037
		0.048	0.036
		0.05	0.031
		0.045	0.024
		0.04	0.038
		0.045	0.043
		0.047	0.039
		0.037	0.028
		0.045	0.028
		0.053	0.037
		0.02	0.042
		0.044	0.036
		0.042	0.08
		0.046	0.063
		0.048	0.046
			0.049
			0.042
			0.053
			0.081
			0.082
			0.082
			0.046
			0.052
			0.043
			0.065
			0.046
			0.135
			0.072

[truncated: 3 more sheets: Sup. 5, Sup. 6., unprocessed blots]
